# Supplementary material for: Linking microbiome and stress hormone responses in wild tropical treefrogs across continuous and fragmented forests
Source: Commun Biol. 2023 Dec 12;6:1261. doi: 10.1038/s42003-023-05600-9 (PMC10716138; doi:10.1038/s42003-023-05600-9)
Supplement: Supplementary file 3 — Supplementary Data 1 [file 42003_2023_5600_MOESM3_ESM.csv]

ID	Phylum	Class	Order	Family	Genus	Species	Treatment	Timepoint
1	Acidobacteria	Acidobacteriia	Acidobacteriales	Koribacteraceae	Candidatus Koribacter		CT, FT	Pre
2	Acidobacteria	Acidobacteriia	Acidobacteriales	Koribacteraceae			FT	Pre
3	Acidobacteria	DA052	Ellin6513				FT	Pre
4	Actinobacteria	Actinobacteria	Actinomycetales	ACK-M1			FT	Pre
5	Actinobacteria	Actinobacteria	Actinomycetales	ACK-M1			CT, FT	Pre
6	Actinobacteria	Actinobacteria	Actinomycetales	Microbacteriaceae	Microbacterium	maritypicum	CC, FT	Pre
7	Actinobacteria	Actinobacteria	Actinomycetales	Microbacteriaceae			CT, FT	Post
8	Actinobacteria	Actinobacteria	Actinomycetales	Micrococcaceae	Arthrobacter		FT	Post
9	Actinobacteria	Actinobacteria	Actinomycetales	Pseudonocardiaceae	Pseudonocardia		CC	Pre
10	Actinobacteria	Actinobacteria	Actinomycetales	Sanguibacteraceae	Sanguibacter		CC, CT, FT	Pre
11	Bacteroidetes	[Saprospirae]	[Saprospirales]	Chitinophagaceae	Sediminibacterium		CC	Pre
12	Bacteroidetes	Sphingobacteriia	Sphingobacteriales	Sphingobacteriaceae	Sphingobacterium	multivorum	FT	Post
13	Cyanobacteria	Oscillatoriophycideae	Oscillatoriales	Phormidiaceae	Phormidium	animale	CC, CT, FT	Pre
14	Firmicutes	Bacilli	Lactobacillales	Streptococcaceae	Lactococcus		CC, CT, FT	Post
15	Planctomycetes	Planctomycetia	Gemmatales	Gemmataceae			FT	Pre
16	Planctomycetes	Planctomycetia	Gemmatales	Isosphaeraceae			FT	Pre
17	Planctomycetes	Planctomycetia	Planctomycetales	Planctomycetaceae	Planctomyces		FT	Pre
18	Proteobacteria	Alphaproteobacteria	Caulobacterales	Caulobacteraceae			CC, CT, FT	Pre
19	Proteobacteria	Alphaproteobacteria	Caulobacterales	Caulobacteraceae	Phenylobacterium		CC	Pre
20	Proteobacteria	Alphaproteobacteria					FT	Pre
21	Proteobacteria	Alphaproteobacteria	Rhizobiales	Beijerinckiaceae	Beijerinckia		CC	Pre
22	Proteobacteria	Alphaproteobacteria	Rhizobiales	Beijerinckiaceae	Beijerinckia		CC	Pre
23	Proteobacteria	Alphaproteobacteria	Rhizobiales	Beijerinckiaceae	Beijerinckia		CC	Pre
24	Proteobacteria	Alphaproteobacteria	Rhizobiales	Beijerinckiaceae	Methylocella		CC, CT, FT	Pre
25	Proteobacteria	Alphaproteobacteria	Rhizobiales	Bradyrhizobiaceae	Bradyrhizobium		CT, FT	Pre
26	Proteobacteria	Alphaproteobacteria	Rhizobiales	Bradyrhizobiaceae			FT	Pre
27	Proteobacteria	Alphaproteobacteria	Rhizobiales	Brucellaceae			CC, CT, FT	Pre
28	Proteobacteria	Alphaproteobacteria	Rhizobiales	Hyphomicrobiaceae	Devosia		CC, FT	Post
29	Proteobacteria	Alphaproteobacteria	Rhizobiales	Hyphomicrobiaceae	Rhodomicrobium	vannielii	CT, FT	Pre
30	Proteobacteria	Alphaproteobacteria	Rhizobiales	Methylobacteriaceae	Methylobacterium		CC	Pre
31	Proteobacteria	Alphaproteobacteria	Rhizobiales	Methylobacteriaceae	Methylobacterium		CC	Pre
32	Proteobacteria	Alphaproteobacteria	Rhizobiales	Methylocystaceae			CC, CT	Pre
33	Proteobacteria	Alphaproteobacteria	Rhizobiales	Methylocystaceae			CC, CT, FT	Pre
34	Proteobacteria	Alphaproteobacteria	Rhizobiales	Methylocystaceae			CC	Pre
35	Proteobacteria	Alphaproteobacteria	Rhizobiales	Methylocystaceae			CC	Pre
36	Proteobacteria	Alphaproteobacteria	Rhizobiales	Methylocystaceae			FT	Pre
37	Proteobacteria	Alphaproteobacteria	Rhizobiales	Methylocystaceae			FT	Pre
38	Proteobacteria	Alphaproteobacteria	Rhizobiales	Methylocystaceae			CC	Pre
39	Proteobacteria	Alphaproteobacteria	Rhizobiales				CC, CT, FT	Pre
40	Proteobacteria	Alphaproteobacteria	Rhodospirillales	Acetobacteraceae			CC	Pre
41	Proteobacteria	Alphaproteobacteria	Rhodospirillales	Acetobacteraceae			CC, CT, FT	Pre
42	Proteobacteria	Alphaproteobacteria	Rhodospirillales	Acetobacteraceae			CC	Pre
43	Proteobacteria	Alphaproteobacteria	Rhodospirillales	Acetobacteraceae			CT	Pre
44	Proteobacteria	Alphaproteobacteria	Rhodospirillales	Acetobacteraceae			CT	Pre
45	Proteobacteria	Alphaproteobacteria	Rhodospirillales	Acetobacteraceae			CT, FT	Pre
46	Proteobacteria	Alphaproteobacteria	Rhodospirillales	Acetobacteraceae	Roseomonas	massiliensis	CC, CT, FT	Pre
47	Proteobacteria	Alphaproteobacteria	Rhodospirillales	Rhodospirillaceae			FT	Pre
48	Proteobacteria	Alphaproteobacteria	Sphingomonadales				CT	Pre
49	Proteobacteria	Betaproteobacteria	Burkholderiales	Alcaligenaceae	Achromobacter	xylosoxidans	CC	Pre
50	Proteobacteria	Betaproteobacteria	Burkholderiales	Alcaligenaceae			FT	Post
51	Proteobacteria	Betaproteobacteria	Burkholderiales	Alcaligenaceae			FT	Pre
52	Proteobacteria	Betaproteobacteria	Burkholderiales	Comamonadaceae	Curvibacter		CC, CT, FT	Pre
53	Proteobacteria	Betaproteobacteria	Burkholderiales	Comamonadaceae	Delftia		CC, CT, FT	Post
54	Proteobacteria	Betaproteobacteria	Burkholderiales	Comamonadaceae	Limnobacter		FT	Pre
55	Proteobacteria	Betaproteobacteria	Burkholderiales	Comamonadaceae	Methylibium		CT	Pre
56	Proteobacteria	Betaproteobacteria	Burkholderiales	Comamonadaceae			CC, CT, FT	Post
57	Proteobacteria	Betaproteobacteria	Burkholderiales	Comamonadaceae			FT	Post
58	Proteobacteria	Betaproteobacteria	Burkholderiales	Comamonadaceae			CC	Pre
59	Proteobacteria	Betaproteobacteria	Burkholderiales	Comamonadaceae			CC, CT, FT	Pre
60	Proteobacteria	Betaproteobacteria	Burkholderiales	Comamonadaceae			FT	Post
61	Proteobacteria	Betaproteobacteria	Burkholderiales	Comamonadaceae			CC	Pre
62	Proteobacteria	Betaproteobacteria	Burkholderiales	Comamonadaceae			CC, CT, FT	Pre
63	Proteobacteria	Betaproteobacteria	Burkholderiales	Comamonadaceae	Variovorax	paradoxus	CC, FT	Post
64	Proteobacteria	Betaproteobacteria	Burkholderiales	Oxalobacteraceae	Janthinobacterium	lividum	CC	Post
65	Proteobacteria	Betaproteobacteria	Burkholderiales	Oxalobacteraceae			FT	Pre
66	Proteobacteria	Betaproteobacteria	Burkholderiales	Oxalobacteraceae			CC, CT, FT	Pre
67	Proteobacteria	Betaproteobacteria	Burkholderiales	Oxalobacteraceae	Polynucleobacter		CC, CT, FT	Pre
68	Proteobacteria	Betaproteobacteria	Burkholderiales	Oxalobacteraceae	Ralstonia		CC, CT, FT	Pre
69	Proteobacteria	Betaproteobacteria					FT	Pre
70	Proteobacteria	Betaproteobacteria					CC	Pre
71	Proteobacteria	Betaproteobacteria					CC, CT, FT	Pre
72	Proteobacteria	Betaproteobacteria					FT	Pre
73	Proteobacteria	Betaproteobacteria	Neisseriales	Neisseriaceae	Aquitalea	magnusonii	CC	Pre
74	Proteobacteria	Betaproteobacteria	Neisseriales	Neisseriaceae	Aquitalea		CC, CT, FT	Pre
75	Proteobacteria	Betaproteobacteria	Neisseriales	Neisseriaceae	Aquitalea		CC, FT	Pre
76	Proteobacteria	Betaproteobacteria	Neisseriales	Neisseriaceae	Chromobacterium		FT	Pre
77	Proteobacteria	Betaproteobacteria	Neisseriales	Neisseriaceae	Chromobacterium		FT	Pre
78	Proteobacteria	Betaproteobacteria	Neisseriales	Neisseriaceae			FT	Pre
79	Proteobacteria	Deltaproteobacteria	Myxococcales	Cystobacteraceae	Cystobacter		CC	Pre
80	Proteobacteria	Deltaproteobacteria	Myxococcales	Myxococcaceae	Anaeromyxobacter		CC, FT	Pre
81	Proteobacteria	Deltaproteobacteria	Myxococcales	Myxococcaceae	Anaeromyxobacter		CT, FT	Pre
82	Proteobacteria	Deltaproteobacteria	Myxococcales				CC, CT	Pre
83	Proteobacteria	Gammaproteobacteria	Aeromonadales	Aeromonadaceae			CT, FT	Post
84	Proteobacteria	Gammaproteobacteria	Enterobacteriales	Enterobacteriaceae	Morganella	morganii	FT	Post
85	Proteobacteria	Gammaproteobacteria	Enterobacteriales	Enterobacteriaceae			CC, CT, FT	Pre
86	Proteobacteria	Gammaproteobacteria	Enterobacteriales	Enterobacteriaceae			CC, CT, FT	Post
87	Proteobacteria	Gammaproteobacteria	Enterobacteriales	Enterobacteriaceae			FT	Post
88	Proteobacteria	Gammaproteobacteria	Enterobacteriales	Enterobacteriaceae	Serratia		FT	Post
89	Proteobacteria	Gammaproteobacteria	Pseudomonadales	Moraxellaceae	Acinetobacter	guillouiae	CC, CT, FT	Post
90	Proteobacteria	Gammaproteobacteria	Pseudomonadales	Pseudomonadaceae	Pseudomonas	fragi	CC, CT, FT	Pre
91	Proteobacteria	Gammaproteobacteria	Pseudomonadales	Pseudomonadaceae	Pseudomonas		FT	Post
92	Proteobacteria	Gammaproteobacteria	Pseudomonadales	Pseudomonadaceae	Pseudomonas	veronii	CC, CT, FT	Pre
93	Proteobacteria	Gammaproteobacteria	Xanthomonadales	Sinobacteraceae			FT	Pre
94	Proteobacteria	Gammaproteobacteria	Xanthomonadales	Sinobacteraceae			CT	Pre
95	Proteobacteria	Gammaproteobacteria	Xanthomonadales	Sinobacteraceae			CT	Pre
96	Proteobacteria	Gammaproteobacteria	Xanthomonadales	Sinobacteraceae	Nevskia		FT	Pre
97	Proteobacteria	Gammaproteobacteria	Xanthomonadales	Xanthomonadaceae	Stenotrophomonas		CC, CT, FT	Pre
98	Proteobacteria	Gammaproteobacteria	Xanthomonadales	Xanthomonadaceae	Stenotrophomonas	retroflexus	FT	Post
99	Verrucomicrobia	[Methylacidiphilae]	Methylacidiphilales				FT	Pre
100	Verrucomicrobia	[Methylacidiphilae]	Methylacidiphilales				FT	Pre
101	Verrucomicrobia	[Methylacidiphilae]	Methylacidiphilales				CC	Pre
102	Verrucomicrobia	[Spartobacteria]	[Chthoniobacterales]	[Chthoniobacteraceae]	Candidatus Xiphinematobacter		CC	Pre
103	Verrucomicrobia	[Spartobacteria]	[Chthoniobacterales]	[Chthoniobacteraceae]	Candidatus Xiphinematobacter		FT	Pre
104	WPS-2						CT, FT	Pre
105	WPS-2						CC	Pre
