# Supplementary material for: Linking microbiome and stress hormone responses in wild tropical treefrogs across continuous and fragmented forests
Source: Commun Biol. 2023 Dec 12;6:1261. doi: 10.1038/s42003-023-05600-9 (PMC10716138; doi:10.1038/s42003-023-05600-9)
Supplement: Supplementary file 4 — Supplementary Data 2 [file 42003_2023_5600_MOESM4_ESM.xlsx]

## Sheet: Supplementary_File_6_SEM
Continuous-Control
Response	Predictor	Estimate	Std. error	DF	Crit. Value	p	Std. estimate
Inhib_STD	Cortisol_STD	-0.17	0.21	18	-0.82	0.425	-0.17
Inhib_STD	CORT_STD	0.25	0.18	18	1.36	0.192	0.25
Inhib_STD	Body_condition_STD	0.08	0.21	18	0.36	0.72	0.08
otus_STD	Cortisol_STD	0.42	0.24	18	1.71	0.105	0.42
otus_STD	CORT_STD	-0.01	0.24	18	-0.04	0.972	-0.01
otus_STD	Body_condition_STD	-0.02	0.2	18	-0.09	0.928	-0.02
Cortisol_STD	Body_condition_STD	0.14	0.23	20	0.6	0.555	0.14
CORT_STD	Body_condition_STD	-0.04	0.2	20	-0.18	0.856	-0.04
~Inhib_STD	~otus_STD	-0.17	-	26	-0.83	0.208	-0.17
~Cortisol_STD	~CORT_STD	0.64	-	26	3.96	<0.001	0.64
Whole model: Fisher's C = 0; p = 1; AIC = 48.00
Response	R2
Inhib_STD	0.57
otus_STD	0.16
Cortisol_STD	0.18
CORT_STD	0
Continuous-Translocated
Response	Predictor	Estimate	Std. error	DF	Crit. Value	p	Std. estimate
Inhib_STD	Cortisol_STD	0.07	0.22	12	0.3	0.769	0.07
Inhib_STD	CORT_STD	0.21	0.22	12	1	0.338	0.23
Inhib_STD	Body_condition_STD	0.14	0.21	12	0.68	0.51	0.16
otus_STD	Cortisol_STD	0.22	0.23	12	0.94	0.366	0.21
otus_STD	CORT_STD	-0.02	0.22	12	-0.09	0.928	-0.02
otus_STD	Body_condition_STD	0.19	0.23	12	0.83	0.421	0.2
Cortisol_STD	Body_condition_STD	-0.05	0.21	14	-0.23	0.822	-0.05
CORT_STD	Body_condition_STD	-0.24	0.23	14	-1.05	0.312	-0.24
~Inhib_STD	~otus_STD	0.06	-	22	0.26	0.4	0.06
~Cortisol_STD	~CORT_STD	0.13	-	22	0.57	0.288	0.13
Whole model: Fisher's C = 0; p = 1; AIC = 48.00
Response	R2
Inhib_STD	0.06
otus_STD	0.11
Cortisol_STD	0
CORT_STD	0.13
Fragment-Translocated
Response	Predictor	Estimate	Std. error	DF	Crit. Value	p	Std. estimate
Inhib_STD	Cortisol_STD	-0.35	0.15	24	-2.28	0.032	-0.36
Inhib_STD	CORT_STD	0.14	0.14	24	0.98	0.339	0.15
Inhib_STD	Body_condition_STD	-0.15	0.15	24	-0.98	0.336	-0.16
otus_STD	Cortisol_STD	0.06	0.16	24	0.37	0.716	0.06
otus_STD	CORT_STD	-0.45	0.15	24	-2.95	0.007	-0.45
otus_STD	Body_condition_STD	0.28	0.16	24	1.73	0.096	0.28
Cortisol_STD	Body_condition_STD	-0.01	0.17	26	-0.08	0.938	-0.01
CORT_STD	Body_condition_STD	-0.12	0.17	26	-0.71	0.482	-0.13
~Inhib_STD	~otus_STD	-0.09	-	41	-0.57	0.285	-0.09
~Cortisol_STD	~CORT_STD	0.19	-	41	1.22	0.115	0.19
Whole model: Fisher's C = 0; p = 1; AIC = 48.00
Response	R2
Inhib_STD	0.31
otus_STD	0.35
Cortisol_STD	0.46
CORT_STD	0.22
