# Supplementary material for: Linking microbiome and stress hormone responses in wild tropical treefrogs across continuous and fragmented forests
Source: Commun Biol. 2023 Dec 12;6:1261. doi: 10.1038/s42003-023-05600-9 (PMC10716138; doi:10.1038/s42003-023-05600-9)
Supplement: Supplementary file 5 — Supplementary Data 3 [file 42003_2023_5600_MOESM5_ESM.csv]

Frog_ID	Treatment	Segment	Length	Length_Log	Directionality	Trajectory	angles	mean_angles	mvm_Length	mvm_Length_Log	mvm_Directionality	mvm_Trajectory	mvm_angles	mvm_mean_angles	Resistance	Resistance_Log		Column name	Description
1	Continuous-Control	S1	0.9533333	0.290776354	0.4530465	1.6033333	101.08917	97.93339	185.0526	2.267295191	0.576724214	244.63625	30.888585	80.52915	7.244040559	0.91614012		Frog_ID	Unique frog identification number
1	Continuous-Control	S2	0.3406667	0.127320822			94.77761		17.834686	1.251265467			130.169717		5.009798617	0.778859919		Treatment	Frog treatment group
1	Continuous-Control	S3	0.30933333	0.117050223					41.74893	1.620645349					2.629584752	0.559856942		Segment	Segement number
2	Continuous-Control	S1	0.4146667	0.150654131	0.4877372	1.5006667	96.28292	89.19894	196.7224	2.293853814	0.578910454	250.86582	60.199777	45.21014	7.289190381	0.918512114		Length	Length of microbiome segment
2	Continuous-Control	S2	0.8753333	0.273078465			82.11496		8.115355	0.909307522			30.220496		4.777201735	0.761717533		Length_Log	Log10 transformed length of microbiome segment
2	Continuous-Control	S3	0.21066667	0.083024586					46.028033	1.663022416					3.740004686	0.675778771		Directionality	Directionality of microbiome trajectories
3	Continuous-Control	S1	0.7346667	0.239216042	0.435217	1.7586667	109.84145	93.64602	175.4524	2.244159313	0.346535645	449.68479	137.355204	145.29353	7.171709363	0.912312912		Mean angles	Average of angles between microbiome trajectory segments
3	Continuous-Control	S2	0.9526667	0.29062812			77.45058		156.785738	2.195306555			153.23185		3.792858334	0.680594592		mvm_Length	Length of movement segment
3	Continuous-Control	S3	0.07133333	0.029924616					117.446637	2.069840586					1.0882872	0.319790227		mvm_Length_Log	Log10 transformed length of movement segment
4	Continuous-Control	S1	0.686	0.22685757	0.3722469	2.368	113.7915	113.72519	187.8111	2.273721256	0.488293408	222.67811	106.341253	64.70475	7.409957891	0.924793821		mvm_Directionality	Directionality of movement trajectories
4	Continuous-Control	S2	0.8146667	0.25879687			113.65888		31.50412	1.498367353			23.068249		3.759673991	0.677577207		mvm_Mean angles	Average of angles between movement trajectory segments
4	Continuous-Control	S3	0.86733333	0.271221849					3.362917	0.526716149					0.403316847	0.147155739		Resistance	Habitat resitance to host movement
5	Continuous-Control	S1	0.9886667	0.298562002	0.4185509	1.7786667	100.22335	95.82131	189.0324	2.276536248	0.69223205	211.7076	52.840756	31.21325	7.50387398	0.929616816		Resistance_Log	Log10 transformed habitat resitance to host movement
5	Continuous-Control	S2	0.3546667	0.131832455			91.41928		10.204481	1.008790921			9.585754		5.042557736	0.781220809
5	Continuous-Control	S3	0.43533333	0.15695277					12.470754	1.095892712					3.142478933	0.617260308
10	Continuous-Translocated	S1	0.9933333	0.299579922	0.3638414	2.5546667	119.24348	113.34966	5651.1785	3.752139025	0.423723365	5733.24949	165.676908	151.72333
10	Continuous-Translocated	S2	0.9786667	0.296372645			107.45584		29.070162	1.463447452			137.769753		59.44015101	1.781325541
10	Continuous-Translocated	S3	0.58266667	0.199389456					53.000868	1.724282982					38.24840247	1.593821984
14	Continuous-Translocated	S1	0.9713333	0.294760058	0.3987613	2.332	114.03437	101.52108	1280.5497	3.107396439	0.755423998	1449.8664	11.353521	60.55709
14	Continuous-Translocated	S2	0.7993333	0.255111617			89.00779		121.980836	2.086291605			109.76066		41.44461772	1.627822626
14	Continuous-Translocated	S3	0.56133333	0.193495631					47.335893	1.675190575					70.79048559	1.856066891
15	Continuous-Translocated	S1	0.992	0.299289334	0.3909157	2.3553333	111.62445	103.18183	1047.7241	3.020246934	0.566165714	1146.42019	162.410691	163.8563
15	Continuous-Translocated	S2	0.7293333	0.237878704			94.73922		15.506359	1.190509834			165.301918		1.492437513	0.396624279
15	Continuous-Translocated	S3	0.634	0.213252052					83.189732	1.920069725					1.353933371	0.371794166
16	Fragment-Translocated	S1	0.7093333	0.232826753	0.4171286	1.82	109.60419	117.70711	12179.4831	4.085628857	0.731970112	12195.93189	9.585261	63.31755
16	Fragment-Translocated	S2	0.8586667	0.269201518			125.81004		10.196955	1.008470503			117.04984		4.916584398	0.772071064
16	Fragment-Translocated	S3	0.252	0.097604329					6.251834	0.796007438					3.164925147	0.619607201
17	Fragment-Translocated	S1	0.962	0.292699003	0.3873781	2.3553333	110.30035	103.46534	12178.0168	4.085576569	0.345571095	12201.82235	41.561158	105.72899
17	Fragment-Translocated	S2	0.738	0.240049772			96.63032		8.958652	0.952242667			169.896824		4.9743816	0.776292959
17	Fragment-Translocated	S3	0.65533333	0.21888546					14.846893	1.171635579					5.483592618	0.811815719
18	Fragment-Translocated	S1	0.9073333	0.280426591	0.3897312	2.1413333	110.34005	109.81717	12151.3714	4.084625295	0.664132336	12211.41959	93.60715	111.94378
18	Fragment-Translocated	S2	0.7813333	0.250745187			109.29429		35.665953	1.552253833			130.280411		7.288913676	0.918497617
18	Fragment-Translocated	S3	0.45266667	0.162165972					24.382212	1.387073103					6.433052303	0.871167189
20	Fragment-Translocated	S1	0.942	0.288249226	0.3596094	1.8326667	115.27031		12156.0825	4.084793639	0.939240183	12170.96496	10.936767	10.93677
20	Fragment-Translocated	S2	0.8906667	0.276614975					14.882442	1.172674199					5.721444943	0.827462646
20	Fragment-Translocated	S3
21	Fragment-Translocated	S1	0.8806667	-0.055188425	0.5070613	1.4593333	84.34048	90.40038	13625.1754	4.134342102	0.760729882	13673.02233	51.812141	33.32491
21	Fragment-Translocated	S2	0.3226667	-0.491245853			96.46029		11.657624	1.066610044			14.837683		0.550026396	0.190339094
21	Fragment-Translocated	S3	0.256	-0.591760035					36.189284	1.558579991					0.683665449	0.2262558
28	Fragment-Translocated	S1	0.992	-0.003488328	0.3485037	1.7293333	117.26933		15149.3083	4.180392804	0.218572951	19387.81848	140.656869	140.65687
28	Fragment-Translocated	S2	0.7373333	-0.132336152					4238.510213	3.627213234
28	Fragment-Translocated	S3
32	Fragment-Translocated	S1	0.9953333	-0.002031466	0.4427388	1.2993333	100.30702		13691.575	4.13645341	0.641333167	13714.27286	64.56003	64.56003
32	Fragment-Translocated	S2	0.304	-0.517126416					22.697848	1.355984683					0.623808471	0.210534803
32	Fragment-Translocated	S3
35	Continuous-Translocated	S1	0.9086667	-0.041595387	0.4742458	1.3973333	91.61671	91.94424	5690.6154	3.755159235	0.382911994	5729.91269	90.776169	69.46333
35	Continuous-Translocated	S2	0.176	-0.754487332			92.27177		27.820429	1.444363823			48.150494		0.722948496	0.236272295
35	Continuous-Translocated	S3	0.31266667	-0.504918412					11.476845	1.059822516					0.526779289	0.18377626
36	Fragment-Translocated	S2													0.678632104	0.224955525
36	Fragment-Translocated	S3													0.740661514	0.240714327
37	Fragment-Translocated	S2													0.927125544	0.284910008
37	Fragment-Translocated	S3													0.95899899	0.292034212
