# Supplementary material for: Linking microbiome and stress hormone responses in wild tropical treefrogs across continuous and fragmented forests
Source: Commun Biol. 2023 Dec 12;6:1261. doi: 10.1038/s42003-023-05600-9 (PMC10716138; doi:10.1038/s42003-023-05600-9)
Supplement: Supplementary file 6 — Supplementary Data 4 [file 42003_2023_5600_MOESM6_ESM.csv]

Frog_ID	Swab_num	Group	Days_Since_Release	Sex	Landscape_3way	Bd_STD	Body_condition_STD	Cortisol_STD	CORT_STD	faith_STD	otus_STD	shannon_STD	UU_MDS_1	BC_MDS1	Inhib_STD
1	1	1	0	Male	0	-0.412838817	0.360103732	-0.291026995	-1.647081334	0.565312366	0.208879682	0.173679141	0.260584676	0.273858382	1.141201203
1	2	2	6	Male	0	-0.412838817	1.577544212	-0.412561894	-0.499982077	-1.229090878	-1.076103362	-0.20376124	-0.520059433	-0.296444524	1.358389267
1	3	3	12	Male	0	1.817773008	2.113797757	-0.570461609	0.653913651	-0.237561472	-0.421489359	-0.430562269	-0.025238564	-0.166983826	1.167454704
1	4	4	17	Male	0	2.437268242	0.128210307	-1.645600703	0.449279853	-1.028297828	-0.97912351	0.123530679	-0.436045472	-0.266355711	0.470543544
2	1	1	0	Female	0	-0.412838817	-0.045709762	-1.441451227	-1.061704605	1.388857761	1.275658059	1.033013993	0.373475476	0.219180721	0.754558711
2	2	2	6	Female	0	-0.412838817	-0.654430002	-0.101808688	-0.214669555	0.399898755	0.451329313	1.055767544	0.195936945	0.130928	0.613744467
2	3	3	12	Female	0	1.993064929	-1.132710191	-0.379517602	0.021002553	-1.17452032	-1.124593288	-1.490171805	-0.35846541	-0.276632895	1.955059781
2	4	4	17	Female	0	-0.412838817	-1.683457075	-2.143258443	-0.154401507	-0.262604651	-0.421489359	-0.960136472	0.015097309	-0.170779724	1.461016596
2	5	5	24	Female	0	-0.412838817	-1.538523684	0.019881368	-0.602742162	-0.274843725	-0.106304838	0.059157551	0.021966858	-0.206931097	-0.522316187
2	6	5	30	Female	0	-0.412838817	-1.190683547	1.398326159	2.398222654	-0.092681962	-0.082059875	-0.179229037	-0.005914259	-0.111861829	0.823772489
3	1	1	0	Male	0	-0.412838817	0.38909041	0.666683831	0.395785264	1.91516962	0.936228575	0.315205658	0.577281222	0.391571433	-0.885091857
3	2	2	6	Male	0	-0.412838817	-0.190643152	0.373728492	0.943972228	1.612747876	1.639332505	1.397673737	0.461558519	0.205659731	-0.925665455
3	3	3	12	Male	0	-0.412838817	0.664463852	-0.601865247	-0.865975327	-0.584831891	-0.688183953	-1.733259901	-0.055787497	-0.146582591	-1.212067301
3	4	4	17	Male	0	-0.412838817	1.62102423	-0.263099037	-0.578022256	-1.178173872	-1.197328178	-1.670170658	-0.288882194	-0.188860221	-1.178653749
3	5	5	24	Male	0	-0.412838817	0.635477174	0.066025532	0.046007471	-1.212016064	-1.173083215	-0.682886064	-0.582117697	-0.243101747	-0.498449365
4	1	1	0	Male	0	-0.412838817	0.302130376	0.258420926	0.378424056	0.398647044	0.596799092	0.872155698	0.268157729	0.2704368	0.682958249
4	2	2	6	Male	0	-0.412838817	0.635477174	0.174298497	-0.537008272	1.808298332	2.245456583	1.992913931	0.514185895	0.25063238	-0.622556833
4	3	3	12	Male	0	-0.412838817	1.142744041	1.680684388	-0.090175318	0.868586104	1.396882874	1.006659861	0.314504585	0.07112441	-0.94475891
4	4	4	17	Male	0	-0.412838817	0.302130376	1.400483403	0.994849899	0.410117367	0.208879682	-0.469176569	0.203753731	-0.123956394	1.18416148
4	5	5	24	Male	0	2.834347798	-0.495003272	-0.065194063	0.469594162	0.063448006	-0.203284691	-0.405126116	0.132148384	0.083259571	-1.25980094
5	1	1	0	Male	0	-0.412838817	0.041250273	-0.308514821	-0.396295439	0.217965638	-0.348754469	-0.15296755	0.217349984	0.397667417	-0.565276464
5	2	2	6	Male	0	-0.412838817	-0.915310105	0.471700313	-0.450841646	-1.424335704	-1.124593288	-0.03854309	-0.367789291	-0.198117912	-0.166700563
5	3	3	12	Male	0	-0.412838817	0.360103732	0.758897824	-0.065133983	-0.746355606	-0.469979285	-0.571537077	-0.096078407	-0.182223087	-1.054546285
5	4	4	17	Male	0	-0.412838817	-0.480509933	-0.48170595	-0.418944369	-0.885623587	-0.809408768	0.087192651	-0.33123236	-0.056357265	-0.448329042
5	5	5	24	Male	0	-0.412838817	-1.553017023	-0.841139643	-1.754911319	-0.352210776	-0.372999432	-1.011587239	-0.123624224	-0.253821901	-1.104666608
5	6	5	30	Male	0	-0.412838817	-0.393549899	2.27807519	2.586837381	1.034099466	1.639332505	1.882164644	0.316019182	0.065822797	-0.223980932
7	1	1	0	Male	1	-0.425829325	0.41557831	-1.055499163	-2.21437023	0.720861003	0.250324454	-0.289759101	0.355380041	0.371186593	-0.89685722
7	2	2	7	Male	1	-0.425829325	0.541829948	0.209991171	-0.541021585	1.169686388	0.740756037	0.897703837	0.369880749	0.04903966	0.994095221
9	1	1	0	Male	1	1.485259568	-1.408056467	-0.217865869	-0.719128942	0.34843891	0.225802875	0.22170465	0.305486992	0.329895598	0.562865822
9	2	2	7	Male	1	3.00245276	0.696137506	0.151638717	0.297407242	0.452543804	0.691712879	1.010941578	0.25020787	0.020999781	-0.31342921
10	1	1	0	Male	1	-0.425829325	-1.646531784	0.136466044	-0.467592629	1.311358093	1.476403412	0.723231561	0.508415322	0.358598206	0.306895431
10	2	2	7	Male	1	-0.425829325	-1.436112386	-0.130820573	-0.134327685	-1.099520317	-1.147405558	-1.733735594	-0.286551563	-0.087991791	-1.178194046
10	3	3	13	Male	1	-0.425829325	-0.327903561	-0.075337158	-1.075595271	-1.304233182	-1.270013454	-1.442123401	-0.584058586	-0.429408509	-0.836900189
10	4	4	22	Male	1	-0.425829325	-2.474181413	0.735067648	1.100802361	-0.24827844	-0.313671867	-0.818916234	0.033399947	-0.037493313	-1.242763154
11	1	1	0	Male	1	1.878872227	0.261270752	0.964723615	-0.146035015	1.339219594	1.059536566	1.058206863	0.484806508	0.301864643	0.073985436
11	2	2	8	Male	1	-0.425829325	0.990724662	1.226135505	0.491803791	1.141481363	1.2557092	1.501946267	0.399589217	-0.010319086	-0.092049412
14	1	1	0	Female	1	-0.425829325	0.541829948	0.415802077	0.721732405	1.508289956	1.451881833	0.49802954	0.565480059	0.325651577	0.821142254
14	2	2	6	Female	1	-0.425829325	0.191130953	1.569786302	0.806017413	-0.626854523	-0.460801342	0.087150707	-0.22160888	-0.127857303	-0.361856041
14	3	3	11	Female	1	-0.425829325	-0.005260485	-0.535772578	-2.065089932	-0.827632309	-0.558887658	0.406968689	-0.425338848	-0.235820136	-0.836900189
14	4	4	20	Female	1	-0.425829325	0.022795435	1.014245534	0.612296377	-0.529903431	-0.926711346	-1.4984291	-0.252736175	-0.231553313	-1.26351751
14	5	5	25	Female	1	-0.425829325	-1.071385431	-1.532754404	2.156534145	-0.746537775	-0.755060292	-0.345154224	-0.356419222	-0.166322646	0.041700883
15	1	1	0	Male	1	-0.425829325	0.990724662	-0.941452523	-0.325579411	1.478629549	1.2557092	0.87873239	0.528304759	0.368285455	-0.583235839
15	2	3	12	Male	1	-0.425829325	0.892528943	-1.352904369	0.234136887	-1.011068685	-0.877668187	0.161478324	-0.568084132	-0.348183984	-1.198948402
15	3	4	20	Male	1	-0.425829325	1.93059797	-1.509443825	-0.715299509	-0.415618041	-0.313671867	0.088672137	-0.217338183	-0.307048241	-0.419507031
15	4	5	25	Male	1	-0.425829325	0.37349443	-0.313524589	0.328349751	-0.733472617	-0.706017133	-0.487591734	-0.271784916	-0.268690386	1.669764811
15	5	5	30	Male	1	-0.425829325	0.527801988	1.351997494	0.235008135	-1.281849076	-1.294535033	-1.810574737	-0.490741467	-0.279785847	2.066403617
35	1	3	0	Male	1	-0.425829325	0.541829948	1.272526293	0.273140647	1.27587806	1.942313416	1.950404328	0.546034192	0.19285344	-0.83920623
35	2	4	10	Male	1	-0.425829325	-0.524294998	-1.383005347	1.678489577	-0.133135194	0.005108662	-0.254360142	-0.060883623	-8.92E-05	0.936444231
35	3	5	14	Male	1	-0.425829325	-0.159568043		-0.276114902	-0.883655771	-0.877668187	-0.607207656	-0.33474153	-0.115184462	1.284656206
35	4	5	18	Male	1	2.150001935	0.135019113		-0.25556362	-0.90462736	-0.853146608	-0.197318944	-0.431722506	-0.274784458	1.305410562
16	1	1	0	Female	2	-0.352812609	1.478769512	0.045203386	0.115933766	0.83972332	0.687736233	0.9483685	0.342825874	0.252294405	-0.675022191
16	2	2	7	Female	2	-0.352812609	-0.650941603	-0.394472313	0.064623214	-0.40007951	-0.589488199	-0.064021709	-0.241261405	-0.157177956	0.686862642
16	3	3	13	Female	2	-0.352812609	-1.161637636	-0.98005013	1.513244687	-1.078753277	-1.203538407	-2.110888169	-0.581225854	-0.30777786	1.94591639
16	4	4	21	Female	2	-0.352812609	-0.542282873			-0.635254019	-0.638612216	-1.252700812	-0.441911294	-0.21378603	1.978521369
16	5	5	29	Female	2	-0.352812609	-1.563674938	0.315481441	-0.57146099	-0.80969687	-0.933356316	-1.021779248	-0.388333551	-0.414692899	-0.258681711
17	1	1	0	Male	2	-0.352812609	0.924609987	-0.280186798	-0.262918764	1.469275663	1.203538407	0.973426456	0.438161977	0.327614551	-0.010382266
17	2	2	7	Male	2	-0.352812609	0.859414749	-0.280735364	0.06402222	-0.74996653	-0.466678158	-0.208679053	-0.282674832	-0.233605333	1.323913741
17	3	3	13	Male	2	2.440633566	1.163659194	-0.934799626	0.529996327	-0.91705025	-0.761422257	0.154020797	-0.474059836	-0.340518404	-0.045495317
17	4	4	21	Male	2	-0.352812609	1.250586178	0.490904397	1.087632473	-0.930667331	-0.933356316	-1.094802376	-0.427056408	-0.19723836	1.376583321
17	5	5	29	Male	2	-0.352812609	1.6852211	-0.047519168	0.211231793	-0.81913718	-0.835108282	-1.174180167	-0.455800898	-0.424182495	-0.815474405
18	1	1	0	Male	2	-0.352812609	1.250586178	-0.567984204	-2.267635687	1.211553032	1.228100415	1.536153062	0.413958682	0.265640893	-0.903257036
18	2	2	7	Male	2	3.121284351	0.174864747	-1.976989188	-0.530466171	0.088879165	0.2947441	1.155154128	-0.033515766	-0.151059667	-1.031168871
18	3	3	13	Male	2	3.454124829	0.229194113	-0.29843062	-0.035435702	-0.843567119	-0.712298241	-1.087932227	-0.530980271	-0.321506874	1.406680223
18	4	4	21	Male	2	-0.352812609	0.087937763	0.017928898	-0.16684119	-0.470338805	-0.417554141	-0.571146078	-0.204043463	-0.103006317	0.30061906
19	1	1	0	Male	2	-0.352812609	1.533098877	-1.020961139	-1.353345039	1.431100609	1.326348449	0.931807372	0.610183561	0.343466481	0.345764414
19	2	4	21	Male	2	-0.352812609	0.772487764	-1.999191559	1.272799472	-0.303601381	-0.417554141	0.362400915	-0.320873942	-0.312585613	0.250457557
20	1	1	0	Male	2	-0.352812609	0.457377446	-0.289916281	-0.626308012	1.772760635	1.670216565	1.312692381	0.564946722	0.338534848	-0.248649409
20	2	4	21	Male	2	-0.352812609	-0.976917794	1.196180882	0.883683777	-0.618272897	-0.589488199	-0.430262369	-0.522903527	-0.068090046	-1.294516767
20	3	5	32	Male	2	-0.352812609	-1.172503509	-0.138954638	1.819284996	-0.66572625	-0.785984266	-0.40293421	-0.395810156	-0.254374916	-1.387315551
21	1	1	0	Male	2	-0.352812609	0.750756018	-1.62886414	-0.293267819	-0.0102575	-0.270182091	-0.35102791	0.365894965	0.316768198	1.24114726
21	2	4	19	Male	2	-0.352812609	0.642097288	-0.315753574	-0.157576255	0.242508264	0.810546274	0.124930774	0.053250377	-0.03020074	0.992847815
21	3	5	27	Male	2	-0.352812609	0.174864747	-0.047820404	-0.081504687	-0.434466533	-0.122810042	-0.379131561	-0.437691001	-0.200459871	0.802234099
21	4	5	32	Male	2	-0.352812609	-0.129379698	-0.860495514	2.35907897	-0.818135876	-0.884232299	-1.293948968	-0.548693807	-0.276810486	1.188477681
22	1	1	0	Male	2	-0.352812609	0.511706812	0.250762496	-1.313232837	1.731759057	1.473720498	1.146464294	0.553318666	0.365892196	-0.509489228
22	2	2	4	Male	2	-0.352812609	0.479109192			0.063094073	-0.368430125	0.34168767	-0.00041802	-0.270296286	-0.817982478
25	1	1	0	Male	2	-0.352812609	0.261791732	-0.278685295	-0.030661363	1.482824191	1.228100415	1.360379995	0.554540053	0.302381262	-0.173407153
25	2	4	19	Male	2	-0.352812609	-0.303233666	0.381376426	-0.654300237	-0.664785689	-0.687736233	-0.368273978	-0.487249899	-0.2781193	-0.125753723
27	1	1	0	Male	2	-0.352812609	0.120535382	0.774890339	0.271495352	1.683197877	2.038646689	1.171949121	0.574375419	0.334777478	0.493740849
27	2	2	9	Male	2	-0.352812609	0.272657605	0.250762496	0.87943182	-0.919126476	-0.908794307	-1.607611242	-0.525241724	-0.302040688	-1.25187949
28	1	1	0	Male	2	-0.352812609	-1.302893985	-0.231527535	-0.746715195	1.707257632	1.571968532	1.499487354	0.52089626	0.3575139	-0.843063231
28	2	2	9	Male	2	2.201557337	-1.650601923	0.993526632	1.238354591	-0.878516762	-0.712298241	0.160112266	-0.576177584	-0.257254424	1.007896266
28	3	4	21	Male	2	-0.352812609	-2.834982084	0.285270826	0.29393574	-0.579726601	-0.564926191	0.431849725	-0.40584245	-0.041906899	0.343256337
31	1	2	0	Male	2	-0.352812609	-0.140245571	0.053190753	-0.11470386	2.353935519	2.60357288	2.224924704	0.597029122	0.282512381	-0.89573281
31	2	4	15	Male	2	-0.352812609	0.109669509	0.321043942	0.378330116	0.037521785	0.466678158	0.823252476	0.00496953	-0.055521845	0.102481118
32	1	2	0	Male	2	-0.352812609	-1.107308271	-0.409285375	-1.444124799	1.678771256	1.59653054	0.880330356	0.487899861	0.273952487	0.679338416
32	2	4	15	Male	2	-0.352812609	-0.88999081	-0.810101037	-1.825873593	-0.826123398	-0.982480332	-0.998856002	-0.54236051	-0.365648493	0.940178236
32	3	5	27	Male	2	-0.352812609	-1.455016208	-0.532034429	-1.688126721	-0.898041065	-0.957918324	-1.098301904	-0.576279176	-0.365468138	1.060565846
36	2	4	9	Male	2	-0.352812609	-0.303233666	1.989756465	0.447541443	-0.400166116	-0.44211615	-0.980540017	-0.187364931	-0.096769174	-1.317089444
36	3	5	16	Male	2	-0.352812609	-0.335831285	1.566520499	0.259990699	-0.502015293	-0.417554141	-0.461526382	-0.329357623	-0.256464751	-1.324613669
36	4	5	21	Male	2	2.18927905	-0.705270968	0.970416908	-0.268658137	-0.52066137	-0.417554141	0.219938271	-0.32787125	-0.049255676	-1.048725399
37	2	4	8	Male	2	-0.352812609	0.772487764	2.181170577	0.342840242	-0.236515901	-0.098248033	-0.265430108	-0.08029388	-0.085305055	-1.031168871
37	3	5	16	Male	2	-0.352812609	1.033268717	2.73455034	1.334138609	-0.241025983	-0.466678158	-0.67061626	-0.14096455	-0.370471532	-1.34467827
37	4	5	21	Male	2	-0.352812609	0.229194113	-0.494179378	-0.934433248	-0.622486099	-0.614050208	0.135260129	-0.500918991	-0.050219038	-1.113935353
