# Supplementary material for: Linking microbiome and stress hormone responses in wild tropical treefrogs across continuous and fragmented forests
Source: Commun Biol. 2023 Dec 12;6:1261. doi: 10.1038/s42003-023-05600-9 (PMC10716138; doi:10.1038/s42003-023-05600-9)
Supplement: Supplementary file 7 — Supplementary Data 5 [file 42003_2023_5600_MOESM7_ESM.xlsx]

## Sheet: Raw Data
SampleID	Reads	Rarified	Frog_ID	Swab_num	Bd_Load	Bd_PN	Date	Days_Since_Release	Time	Lat	Long	Sex	Site	Landscape	SVL	Mass	Body_condition	Habitat	Cortisol pg	Cortisol_Log	CORT pg	CORT_Log	pielou_e	faith_pd	observed_otus	shannon	UU_MDS_1	UU_MDS_2	Inhib_Prop	Facil_Prop	649010553f424c1648189495d0e8816a	33a14e266686a71d0843fdbc9d7f428e	e1ad69c2249a66a6acc05e3951ea02dc	4211f71feb04bec066b2904b8061cf18	b48a25941ae901a73b4a2830cc24b382	80c1b1aeb9fb13e20f461a24cc7f6489	1f23f702c272546c7a741f770101aba9	f7171aca725464c553ffa8a71c3309e4	c18afe570abfe82d2f746ecc6e291bab	6fcd9b1977fedb08e850fc8df49f3f2d	691656f33e727f8857f5c9ee40ed05b1	d36a31e60f59187e8dc01796eb39e373	51b899161245fd814e241c92e09aa453	835ada187f310339c6a1b9bc3a63fb95	29bb5fa7f45e47bbabab8cc1b1b3d18e	282e0ab87377ea45898f985139d08cbe	f082a36e25380137abe897d12843cd76	19225ce7c26e79af4c4e2d3faa9db19e	59c4a678634e50b3fda861310820aadd
S1	26196	N	1	1	0	N	2019-12-05	0	22:00:00	-29.4742	-50.1635	Male	Pro-MATA_Acude	Continuous-Control	91	64.7	0.711	Water	63.9108	1.80557	120.174	2.07981	0.500484	10.0884	79	3.15494	0.260585	-0.00746109	0.678667	0	0	0	94	0	0	0	0	0	5	0	0	0	0	0	0	0	0	0	0
S9	47850	N	1	2	0	N	2019-12-11	6	11:10:00	-29.4751	-50.1651	Male	Pro-MATA_Acude	Continuous-Control	94	74.7	0.795	Tree	61.9959	1.79236	158.419	2.19981	0.569525	3.54344	26	2.67702	-0.520059	-0.166005	0.739333	0.00266667	0	0	43	0	0	0	0	0	64	0	0	0	0	0	0	0	0	0	0
S17	43577	N	1	3	120.585	P	2019-12-17	12	12:00:00	-29.4751	-50.1653	Male	Pro-MATA_Acude	Continuous-Control	88	73.2	0.832	Ground	59.5922	1.77519	209.074	2.3203	0.417226	7.15997	53	2.38984	-0.0252386	0.262201	0.686	0	0	0	0	0	0	1	0	0	5	0	0	0	0	0	0	0	0	0	0
S25	44528	N	1	4	460.215	P	2019-12-22	17	23:15:00	-29.4754	-50.165	Male	Pro-MATA_Acude	Continuous-Control	91	63.2	0.695	Bromeliad	45.4916	1.65793	199.042	2.29895	0.630021	4.27582	30	3.09144	-0.436045	0.0272754	0.491333	0	0	0	0	0	0	0	0	0	14	0	0	0	0	0	0	0	0	0	0
S33	22248	N	2	1	0	N	2019-12-05	0	22:00:00	-29.4742	-50.1635	Female	Pro-MATA_Acude	Continuous-Control	87.5	59.8	0.683	Water	47.8899	1.68024	138.381	2.14108	0.611169	13.0922	123	4.24305	0.373475	-0.380161	0.570667	0	0	0	0	0	0	0	1	0	1	1	0	0	0	0	0	0	1	7	0
S41	27032	N	2	2	0	N	2019-12-11	6	10:42:00	-29.475	-50.1653	Female	Pro-MATA_Acude	Continuous-Control	86	55.1	0.641	Tree	67.0085	1.82613	169.675	2.22962	0.659672	9.48506	89	4.27186	0.195937	0.308131	0.531333	0.042	0	0	0	0	0	0	0	2	5	0	0	0	0	0	0	0	0	0	0
S49	66192	N	2	3	176.305	P	2019-12-17	12	12:00:00	-29.475	-50.1653	Female	Pro-MATA_Acude	Continuous-Control	86	52.3	0.608	Ground	62.5109	1.79596	179.569	2.25423	0.228604	3.74248	24	1.04814	-0.358465	-0.234187	0.906	0	0	0	0	0	0	1	0	0	7	0	0	0	0	0	0	0	0	0	0
S57	36964	N	2	4	0	N	2019-12-22	17	12:00:00	-29.4746	-50.1656	Female	Pro-MATA_Acude	Continuous-Control	84	47.9	0.57	Ground	40.1268	1.60343	172.152	2.23591	0.300158	7.06863	53	1.71928	0.0150973	-0.334006	0.768	0	0	0	1	0	0	0	0	0	2	0	0	0	0	0	0	0	0	0	0
S65	27490	N	2	5	0	N	2019-12-29	24	14:00:00	-29.4749	-50.1656	Female	Pro-MATA_Acude	Continuous-Control	84	48.7	0.58	Ground	69.0784	1.83934	154.549	2.18907	0.497971	7.02399	66	3.00993	0.0219669	0.269507	0.214	0.000667	0	0	0	0	0	0	0	0	188	0	1	0	0	0	0	0	0	0	0
S73	34777	N	2	6	0	N	2020-01-04	30	15:45:00	-29.4749	-50.1657	Female	Pro-MATA_Acude	Continuous-Control	82	49.5	0.604	Ground	97.4194	1.98865	317.803	2.50216	0.44643	7.68841	67	2.70808	-0.00591426	0.219884	0.59	0	0	0	0	0	0	0	1	0	48	0	0	0	0	0	0	0	0	0	1
S81	22195	N	3	1	0	N	2019-12-05	0	22:00:00	-29.4742	-50.1635	Male	Pro-MATA_Acude	Continuous-Control	90	64.2	0.713	Water	81.1852	1.90948	196.5	2.29336	0.49262	15.0119	109	3.33415	0.577281	-0.171936	0.112667	0	1	0	0	0	0	1	0	0	1	1	0	0	0	0	0	0	0	4	0
S89	17707	N	3	2	0	N	2019-12-11	6	11:36:00	-29.4751	-50.1649	Male	Pro-MATA_Acude	Continuous-Control	96	64.6	0.673	Water	75.4622	1.87773	224.163	2.35056	0.661852	13.9088	138	4.70479	0.461559	0.178723	0.101333	0.0526667	0	0	14	0	1	3	0	4	80	1	0	0	0	0	0	0	2	0	0
S2	61434	N	3	3	0	N	2019-12-17	12	13:30:00	-29.4753	-50.1633	Male	Pro-MATA_Acude	Continuous-Control	95	69.5	0.732	Ground	59.1252	1.77177	145.06	2.16155	0.137295	5.89333	42	0.740336	-0.0557875	0.529881	0.0213333	0	0	0	11	0	0	0	0	0	12	0	0	0	0	0	0	0	0	0	0
S10	82100	N	3	4	0	N	2019-12-22	17	11:00:00	-29.4757	-50.1645	Male	Pro-MATA_Acude	Continuous-Control	89	71	0.798	Bromeliad	64.3589	1.80861	155.471	2.19165	0.18674	3.72915	21	0.820221	-0.288882	-0.423871	0.0306667	0	0	1	0	0	0	0	0	0	3	0	0	0	0	0	0	0	0	0	0
S18	55751	N	3	5	0	N	2019-12-29	24	12:20:00	-29.4752	-50.1649	Male	Pro-MATA_Acude	Continuous-Control	87	63.5	0.73	Tree	69.8797	1.84435	180.652	2.25684	0.464261	3.60572	22	2.07034	-0.582118	0.0607224	0.220667	0	0	0	0	0	0	0	0	0	0	0	0	0	0	0	0	0	0	0	0
S26	20695	N	4	1	0	N	2019-12-05	0	22:00:00	-29.4742	-50.1635	Male	Pro-MATA_Acude	Continuous-Control	86	60.8	0.707	Water	73.3205	1.86523	195.681	2.29155	0.614834	9.4805	95	4.03937	0.268158	0.146179	0.550667	0	0	0	0	0	0	0	0	0	18	0	0	0	0	0	0	0	0	0	0
S34	20695	N	4	2	0	N	2019-12-11	6	12:10:00	-29.475	-50.1652	Male	Pro-MATA_Acude	Continuous-Control	86	62.8	0.73	Water	71.796	1.8561	157.013	2.19594	0.742781	14.6221	163	5.4585	0.514186	0.202247	0.186	0.0613333	1	0	15	0	0	0	0	1	2	0	0	0	0	0	0	0	1	0	0
S42	17959	N	4	3	0	N	2019-12-17	12	12:45:00	-29.4752	-50.1649	Male	Pro-MATA_Acude	Continuous-Control	85	65	0.765	Tree	104.51	2.01916	174.832	2.24262	0.601383	11.1946	128	4.20968	0.314505	0.357338	0.096	0.00333333	0	0	101	0	10	2	6	4	3	0	0	0	0	2	0	0	0	0	0
S50	38533	N	4	4	0	N	2019-12-22	17	12:00:00	-29.4753	-50.1649	Male	Pro-MATA_Acude	Continuous-Control	86	60.8	0.707	Ground	97.4717	1.98888	226.919	2.35587	0.371356	9.52233	79	2.34094	0.203754	0.182813	0.690667	0	0	0	2	0	0	0	0	0	3	0	0	0	0	3	0	0	0	0	0
S58	45079	N	4	5	1083.03	P	2019-12-29	24	12:20:00	-29.4752	-50.1649	Male	Pro-MATA_Acude	Continuous-Control	85	55.4	0.652	Tree	67.6248	1.83011	200.016	2.30107	0.40678	8.25788	62	2.42205	0.132148	0.00153125	0.008	0.00133333	3	0	0	0	0	0	0	0	0	0	0	0	0	0	0	1	0	0	0
S66	31936	N	5	1	0	N	2019-12-05	0	22:00:00	-29.4742	-50.1635	Male	Pro-MATA_Acude	Continuous-Control	84	57.9	0.689	Water	63.6317	1.80367	162.421	2.21064	0.472045	8.82147	56	2.74134	0.21735	-0.44972	0.202	0	0	0	0	0	0	0	0	0	1	0	0	0	0	1	0	0	0	0	0
S74	49009	N	5	2	0	N	2019-12-11	6	12:50:00	-29.475	-50.1652	Male	Pro-MATA_Acude	Continuous-Control	90	56.1	0.623	Water	77.3303	1.88835	160.303	2.20494	0.629497	2.8313	24	2.88622	-0.367789	-0.440946	0.313333	0	0	0	78	0	133	0	0	0	22	0	0	0	0	0	0	0	0	0	0
S82	42721	N	5	3	0	N	2019-12-17	12	14:13:00	-29.4751	-50.1652	Male	Pro-MATA_Acude	Continuous-Control	84	59.7	0.711	Tree	83.0738	1.91946	175.888	2.24524	0.389839	5.30418	51	2.21133	-0.0960784	-0.399201	0.0653333	0	0	0	15	0	33	0	0	0	7	0	0	0	0	0	0	0	0	0	0
S90	41875	N	5	4	0	N	2019-12-22	17	12:50:00	-29.4752	-50.1652	Male	Pro-MATA_Acude	Continuous-Control	87	56.8	0.653	Bromeliad	60.9318	1.78484	161.538	2.20827	0.584597	4.79621	37	3.04543	-0.331232	-0.0921832	0.234667	0	0	0	18	0	19	0	0	0	24	0	0	0	0	0	0	0	0	0	0
S3	17758	N	5	5	0	N	2019-12-29	24	13:45:00	-29.4752	-50.1654	Male	Pro-MATA_Acude	Continuous-Control	81	46.9	0.579	Tree	55.6831	1.74572	117.09	2.06852	0.286115	6.7418	55	1.65413	-0.123624	0.36131	0.0513333	0.000667	0	0	0	0	0	0	0	0	2	0	0	0	0	0	0	0	0	0	0
S11	13418	N	5	6	0	N	2020-01-04	30	15:10:00	-29.4752	-50.1651	Male	Pro-MATA_Acude	Continuous-Control	87	57.3	0.659	Tree	121.241	2.08365	332.511	2.52181	0.748153	11.7983	138	5.31826	0.316019	0.238026	0.297333	0.00533333	0	0	52	0	0	1	0	6	18	0	0	0	1	0	0	0	0	0	4
S19	35731	N	6	1	0	N	2019-12-05	0	22:00:00	-29.4742	-50.1635	Male	Pro-MATA_Acude	Continuous-Control	85	67.1	0.789	Water	95.8938	1.98179	149.151	2.17363	0.52444	6.9312	42	2.82795	0.0827868	-0.448717	0.253333	0	0	0	0	0	0	0	0	0	1	0	0	0	0	0	0	0	0	0	0
S27	42723	N	7	1	0	N	2019-12-05	0	22:00:00	-29.4742	-50.1635	Male	Pro-MATA_Entrada	Continuous-Translocated	88	63.1	0.717	Water	34.5347	1.53826	86.4745	1.93689	0.416971	11.8204	77	2.61307	0.35538	-0.418186	0.113333	0	1	0	0	0	0	0	0	0	2	0	0	0	0	0	0	0	0	2	0
S35	18771	N	7	2	0	N	2019-12-12	7	15:20:00	-29.4866	-50.2197	Male	Pro-MATA_Entrada	Continuous-Translocated	84	61	0.726	Water	56.9804	1.75573	140.342	2.14719	0.657222	13.9181	97	4.33761	0.369881	-0.252069	0.66	0.002	0	0	45	0	53	0	0	0	16	0	0	0	0	0	0	0	0	0	0
S43	31780	N	8	1	152.387	P	2019-12-05	0	22:00:00	-29.4742	-50.1635	Male	Pro-MATA_Entrada	Continuous-Translocated	80	49.4	0.618	Water	91.0342	1.9592	121.549	2.08475	0.428048	8.24415	62	2.54868	0.399158	0.334542	0.216	0	0	0	0	0	0	0	0	0	0	0	0	0	0	0	0	0	0	0	0
S51	31348	N	9	1	77.2247	P	2019-12-05	0	22:00:00	-29.4742	-50.1635	Male	Pro-MATA_Entrada	Continuous-Translocated	79	46.4	0.587	Water	48.1352	1.68246	133.305	2.12485	0.537116	10.0799	76	3.35586	0.305487	0.289042	0.535333	0	0	0	0	0	0	0	0	0	4	0	0	0	0	0	0	0	0	0	0
S59	11608	N	9	2	2490.44	P	2019-12-12	7	14:50:00	-29.4867	-50.22	Male	Pro-MATA_Entrada	Continuous-Translocated	79	508.2	0.737	Ground	55.6862	1.74575	178.757	2.25226	0.68526	10.5664	95	4.50206	0.250208	0.354284	0.282	0.00133333	0	0	0	0	292	0	0	0	52	0	0	0	0	0	0	0	0	0	0
S67	18814	N	10	1	0	N	2019-12-05	0	19:30:00	-29.4742	-50.1635	Male	Pro-MATA_Entrada	Continuous-Translocated	81	46.2	0.57	Water	55.3544	1.74315	143.35	2.1564	0.584405	14.5803	127	4.08422	0.508415	-0.275846	0.461333	0	1	0	0	0	0	0	0	0	4	1	0	0	0	1	0	0	0	0	0
S75	74693	N	10	2	0	N	2019-12-12	7	15:20:00	-29.4868	-50.22	Male	Pro-MATA_Entrada	Continuous-Translocated	75	43.9	0.585	Ground	49.8181	1.69739	157.825	2.19818	0.119391	3.31251	20	0.516	-0.286552	-0.466371	0.032	0	0	0	19	0	0	0	0	0	1	0	0	0	0	0	0	0	0	0	0
S83	70646	N	10	3	0	N	2019-12-18	13	10:35:00	-29.4868	-50.2197	Male	Pro-MATA_Entrada	Continuous-Translocated	73	48.5	0.664	Ground	50.9207	1.70689	120.255	2.0801	0.240474	2.35574	15	0.939505	-0.584059	-0.389085	0.130667	0	0	0	1	0	0	0	0	0	2	0	0	0	0	0	0	0	0	0	0
S91	36299	N	10	4	0	N	2019-12-27	22	12:05:00	-29.4865	-50.2201	Male	Pro-MATA_Entrada	Continuous-Translocated	79	40.4	0.511	Ground	70.0404	1.84535	225.327	2.35281	0.320524	7.29097	54	1.84458	0.0333999	0.457806	0.0133333	0.000667	0	0	1	0	0	0	1	0	1	0	0	0	0	0	0	0	0	0	0
S4	23066	N	11	1	191	P	2019-12-05	0	19:30:00	-29.4742	-50.1635	Male	Pro-MATA_Entrada	Continuous-Translocated	90	63.5	0.706	Water	76.6412	1.88446	157.293	2.19671	0.67401	14.7105	110	4.5707	0.484807	-0.331682	0.394	0	8	0	0	0	0	0	0	0	3	0	0	0	0	0	1	0	0	0	2
S12	17511	N	11	2	0	N	2019-12-13	8	19:00:00	-29.4864	-50.2197	Male	Pro-MATA_Entrada	Continuous-Translocated	84	63.7	0.758	Ground	84.9043	1.92893	189.062	2.2766	0.757724	13.7863	118	5.21514	0.399589	0.0240174	0.346	0.002	8	0	0	0	7	0	3	0	273	0	0	0	0	1	0	0	1	0	0
S20	20988	N	12	1	0	N	2019-12-06	0	19:30:00	-29.4742	-50.1635	Male	Pro-MATA_Sede	Continuous-Translocated	82	54.6	0.666	Water	94.7523	1.97659	126.431	2.10185	0.692642	15.6642	132	4.87924	0.439344	-0.233639	0.392	0	2	0	0	0	0	0	0	0	3	1	0	0	0	2	1	0	0	0	0
S28	25381	N	13	1	0	N	2019-12-07	0	21:00:00	-29.4742	-50.1635	Male	Pro-MATA_Sede	Continuous-Translocated	78.5	61.1	0.778	Water	97.6977	1.98988	155.75	2.19243	0.643289	16.5144	127	4.49575	0.528116	-0.156178	0.266667	0.000667	2	0	0	0	0	0	0	1	1	1	0	0	0	0	0	0	0	5	1
S36	27441	N	14	1	0	N	2019-12-07	0	21:00:00	-29.4742	-50.1635	Female	Pro-MATA_Sede	Continuous-Translocated	86	62.4	0.726	Water	61.7859	1.79089	202.016	2.30539	0.538486	15.5007	126	3.75717	0.56548	-0.19769	0.61	0	2	0	0	0	0	0	0	0	1	0	0	0	0	0	0	0	0	0	0
S44	12709	N	14	2	0	N	2019-12-13	6	21:00:00	-29.4802	-50.1747	Female	Pro-MATA_Sede	Continuous-Translocated	82	57.5	0.701	Bromeliad	97.1195	1.98731	206.982	2.31593	0.565886	5.52161	48	3.16045	-0.221609	-0.024293	0.268	0.00266667	0	0	394	0	84	0	1	0	155	0	0	0	0	0	0	0	0	0	0
S52	42799	N	14	3	0	N	2019-12-18	11	19:00:00	-29.481	-50.1756	Female	Pro-MATA_Sede	Continuous-Translocated	86	59.1	0.687	Ground	42.4488	1.62787	90.3003	1.95569	0.663974	4.58324	44	3.62492	-0.425339	-0.0332058	0.130667	0.00133333	0	0	41	0	17	0	0	0	59	0	0	0	0	0	0	0	0	0	0
S60	25053	N	14	4	0	N	2019-12-27	20	07:50:00	-29.4806	-50.1758	Female	Pro-MATA_Sede	Continuous-Translocated	82	56.5	0.689	Ground	78.1431	1.89289	195.744	2.29169	0.176562	5.97474	29	0.857733	-0.252736	0.502384	0.00733333	0.002	0	0	0	0	0	0	0	0	0	0	0	0	0	0	0	0	0	0	0
S68	41493	N	14	5	0	N	2020-01-01	25	12:30:00	-29.4808	-50.1756	Female	Pro-MATA_Sede	Continuous-Translocated	85	51.9	0.611	Ground	28.5436	1.45551	305.346	2.48479	0.489876	4.96225	36	2.53262	-0.356419	0.0323462	0.384667	0	0	0	0	0	0	0	1	0	525	0	0	0	0	0	0	0	0	0	0
S76	19099	N	15	1	0	N	2019-12-07	0	21:00:00	-29.4742	-50.1635	Male	Pro-MATA_Sede	Continuous-Translocated	85	64.4	0.758	Water	36.1377	1.55796	149.35	2.1742	0.626221	15.362	118	4.31006	0.528305	-0.0877933	0.204	0.00333333	2	0	0	0	0	0	0	0	1	0	0	0	0	1	0	0	0	4	0
S84	34482	N	15	2	0	N	2019-12-19	12	17:30:00	-29.479	-50.1728	Male	Pro-MATA_Sede	Continuous-Translocated	88	66.1	0.751	Ground	30.6725	1.48675	175.525	2.24434	0.659723	3.72591	31	3.2684	-0.568084	-0.105958	0.026	0	0	0	0	0	9	0	0	0	13	0	0	0	0	0	0	0	0	0	0
S92	33374	N	15	3	0	N	2019-12-27	20	09:00:00	-29.479	-50.1726	Male	Pro-MATA_Sede	Continuous-Translocated	88	72.6	0.825	Bromeliad	28.8113	1.45956	133.452	2.12533	0.549561	6.50887	54	3.16266	-0.217338	0.325912	0.251333	0	0	0	0	0	0	0	0	0	10	0	0	0	0	0	0	0	0	0	0
S5	44161	N	15	4	0	N	2020-01-01	25	13:00:00	-29.4789	-50.1735	Male	Pro-MATA_Sede	Continuous-Translocated	85	60.7	0.714	Ground	46.35	1.66605	180.359	2.25614	0.443177	5.02331	38	2.32576	-0.271785	0.0687985	0.855333	0.000667	0	0	0	0	1	0	0	0	44	0	0	0	0	0	0	0	0	0	0
S13	76161	N	15	5	0	N	2020-01-06	30	12:30:00	-29.4793	-50.1738	Male	Pro-MATA_Sede	Continuous-Translocated	85	61.6	0.725	Bromeliad	89.1908	1.95032	175.569	2.24445	0.106217	2.46036	14	0.404408	-0.490741	-0.372146	0.97	0	0	0	0	0	0	0	0	0	1	0	0	0	0	0	0	0	0	0	0
S21	23128	N	16	1	0	N	2019-12-07	0	21:00:00	-29.4742	-50.1635	Female	Seu Ze	Fragment-Translocated	66	52.2	0.791	Water	89.4677	1.95167	194.929	2.28988	0.63908	11.637	91	4.159	0.342826	-0.459445	0.202667	0.000667	0	0	0	0	0	0	0	1	16	1	0	0	0	0	0	0	0	1	0
S29	44339	N	16	2	0	N	2019-12-14	7	12:20:00	-29.4007	-50.2565	Female	Seu Ze	Fragment-Translocated	78	46.4	0.595	Bromeliad	76.5655	1.88403	192.217	2.28379	0.566359	5.90169	39	2.99343	-0.241261	0.420026	0.564667	0.000667	0	0	57	0	15	0	2	0	538	0	0	0	0	0	0	0	0	0	0
S37	82776	N	16	3	0	N	2019-12-20	13	15:20:00	-29.4006	-50.2566	Female	Seu Ze	Fragment-Translocated	82	44.9	0.548	Bromeliad	62.1929	1.79374	285.404	2.45546	0.167273	2.76214	14	0.636866	-0.581226	-0.259629	0.899333	0	0	0	3	0	0	0	0	0	2	0	0	0	0	0	0	9	0	0	0
S45	64752	N	16	4	0	N	2019-12-28	21	14:05:00	-29.4007	-50.2566	Female	Seu Ze	Fragment-Translocated	77	46.6	0.605	Bromeliad					0.311914	4.81377	37	1.6249	-0.441911	-0.0882852	0.908	0	0	0	4	0	0	0	0	0	243	0	0	0	0	0	0	9	0	0	0
S53	79370	N	16	5	0	N	2020-01-05	29	16:48:00	-29.4007	-50.2565	Female	Seu Ze	Fragment-Translocated	82	41.9	0.511	Bromeliad	98.4426	1.99318	161.55	2.20831	0.407154	4.0068	25	1.89076	-0.388334	-0.525533	0.313333	0	0	0	0	0	0	0	0	0	86	0	0	0	0	0	0	1	0	0	0
S61	17081	N	17	1	0	N	2019-12-07	0	21:00:00	-29.4742	-50.1635	Male	Seu Ze	Fragment-Translocated	91	67.3	0.74	Water	79.7307	1.90163	175.765	2.24493	0.615195	14.5494	112	4.18785	0.438162	-0.137016	0.379333	0.00533333	1	0	0	0	0	0	3	0	2	0	0	0	0	0	0	0	0	1	2
S69	35172	N	17	2	0	N	2019-12-14	7	15:45:00	-29.4007	-50.2565	Male	Seu Ze	Fragment-Translocated	86	63.1	0.734	Tree	79.7152	1.90154	192.185	2.28372	0.517799	4.28311	44	2.82689	-0.282675	-0.276631	0.734	0.00933333	0	0	0	0	141	1	8	0	40	0	0	0	0	0	0	0	0	0	0
S77	46217	N	17	3	414.866	P	2019-12-20	13	12:00:00	-29.4006	-50.2565	Male	Seu Ze	Fragment-Translocated	93	70.9	0.762	Bromeliad	63.2016	1.80073	218.259	2.33897	0.648893	3.51018	32	3.24447	-0.47406	-0.283054	0.37	0	0	0	0	0	43	0	1	0	42	0	0	0	0	0	0	0	0	0	0
S85	48674	N	17	4	0	N	2019-12-28	21	15:00:00	-29.4008	-50.2565	Male	Seu Ze	Fragment-Translocated	90	69.3	0.77	Bromeliad	104.739	2.02011	254.128	2.40505	0.38905	3.44719	25	1.80669	-0.427056	-0.217302	0.748	0	0	0	0	0	2	0	0	0	1	0	0	0	0	0	0	0	0	0	0
S93	58251	N	17	5	0	N	2020-01-05	29	13:50:00	-29.4007	-50.2565	Male	Seu Ze	Fragment-Translocated	89	72.1	0.81	Bromeliad	86.5792	1.93741	200.068	2.30118	0.35309	3.96313	29	1.7153	-0.455801	-0.451105	0.165333	0	0	6	1	0	0	0	0	0	4	0	0	0	0	0	0	0	0	0	0
S6	18820	N	18	1	0	N	2019-12-07	0	21:00:00	-29.4742	-50.1635	Male	Seu Ze	Fragment-Translocated	81	62.4	0.77	Water	71.9957	1.85731	101.528	2.00659	0.709032	13.3571	113	4.83572	0.413959	-0.318352	0.142	0.000667	3	0	8	0	7	0	0	0	0	0	0	0	0	0	0	0	3	0	0
S14	24600	N	18	2	1806.54	P	2019-12-14	7	15:00:00	-29.4008	-50.2562	Male	Seu Ze	Fragment-Translocated	82	55	0.671	Water	43.5807	1.63929	163.371	2.21317	0.705925	8.16362	75	4.39708	-0.0335158	-0.0887892	0.108	0.000667	0	0	52	0	36	3	0	0	8	0	0	0	0	2	0	0	0	0	0
S22	57080	N	18	3	3706.98	P	2019-12-20	13	13:00:00	-29.401	-50.2564	Male	Seu Ze	Fragment-Translocated	83	56.1	0.676	Bromeliad	79.2169	1.89882	187.035	2.27192	0.356681	3.85012	34	1.8146	-0.53098	-0.115658	0.756	0	0	0	13	0	2	0	0	0	21	0	0	1	0	0	0	0	0	0	0
S30	47287	N	18	4	0	N	2019-12-28	21	15:30:00	-29.4008	-50.2565	Male	Seu Ze	Fragment-Translocated	82	54.4	0.663	Tree	88.6083	1.94747	180.44	2.25633	0.436236	5.57667	46	2.40958	-0.204043	-0.216928	0.462	0	0	0	0	0	0	0	0	0	3	0	0	0	0	0	0	0	0	0	0
S38	21707	N	19	1	0	N	2019-12-07	0	21:00:00	-29.4742	-50.1635	Male	Seu Ze	Fragment-Translocated	84	66.9	0.796	Water	61.2946	1.78742	130.44	2.11541	0.602579	14.3728	117	4.13994	0.610184	-0.0669544	0.474	0	2	0	0	0	0	0	0	0	1	1	0	0	0	0	0	0	0	0	0
S46	36526	N	19	2	0	N	2019-12-28	21	15:20:00	-29.4012	-50.2569	Male	Seu Ze	Fragment-Translocated	84	61	0.726	Ground	43.2356	1.63584	267.291	2.42698	0.630821	6.348	46	3.48438	-0.320874	0.385654	0.448667	0	0	0	0	11	0	0	0	0	13	0	0	0	0	0	0	0	0	0	0
S54	27294	N	20	1	0	N	2019-12-07	0	21:00:00	-29.4742	-50.1635	Male	Seu Ze	Fragment-Translocated	79	55.1	0.697	Water	79.4562	1.90013	159.146	2.2018	0.650956	15.9533	131	4.57845	0.564947	-0.0313385	0.316	0.002	3	0	0	0	0	0	4	0	4	0	0	0	0	0	0	0	0	0	0
S62	45845	N	20	2	0	N	2019-12-28	21	11:30:00	-29.4009	-50.2563	Male	Seu Ze	Fragment-Translocated	85	48	0.565	Bromeliad	134.34	2.12821	240.375	2.38089	0.486582	4.89233	39	2.57178	-0.522904	0.121784	0.038	0	0	0	0	0	0	1	0	0	22	0	0	0	0	0	0	0	0	0	0
S70	43703	N	20	3	0	N	2020-01-08	32	08:59:00	-29.4007	-50.2564	Male	Seu Ze	Fragment-Translocated	86	47	0.547	Water	83.8211	1.92335	310.237	2.49169	0.525462	4.67281	31	2.60324	-0.39581	-0.34299	0.0133333	0	0	0	0	0	0	0	0	0	0	0	0	0	0	0	0	0	0	0	0
S78	25472	N	21	1	0	N	2019-12-07	0	21:00:00	-29.4742	-50.1635	Male	JW/Telmo	Fragment-Translocated	83	60.1	0.724	Water	49.3567	1.69335	174.313	2.24133	0.467157	7.70502	52	2.663	0.365895	0.441458	0.712	0	0	0	0	0	0	0	3	0	4	0	0	0	0	0	0	0	0	0	0
S86	19263	N	21	2	0	N	2019-12-26	19	14:40:00	-29.398	-50.2734	Male	Marcos	Fragment-Translocated	86	61.4	0.714	Ground	78.732	1.89615	180.897	2.25743	0.487623	8.87431	96	3.21098	0.0532504	0.335798	0.646	0.004	0	0	0	0	1	1	15	0	17	0	0	0	15	0	0	0	0	0	0
S94	36771	N	21	3	0	N	2020-01-03	27	15:15:00	-29.398	-50.2735	Male	Marcos	Fragment-Translocated	86	57.7	0.671	Ground	86.57	1.93737	184.696	2.26646	0.44907	5.74262	58	2.63065	-0.437691	0.321144	0.595333	0.000667	0	0	0	0	2	0	0	0	8	0	0	0	0	0	0	0	0	0	0
S7	59673	N	21	4	0	N	2020-01-08	32	13:20:00	-29.398	-50.2739	Male	Marcos	Fragment-Translocated	87	55.9	0.643	Bromeliad	64.893	1.8122	359.4	2.55558	0.331745	3.96776	27	1.57741	-0.548694	0.0616756	0.698	0	0	0	0	0	0	0	0	0	1	0	0	0	0	0	0	0	0	0	0
S15	22983	N	22	1	0	N	2019-12-07	0	21:00:00	-29.4742	-50.1635	Male	JW/Telmo	Fragment-Translocated	83	58.3	0.702	Water	96.2156	1.98325	131.88	2.12018	0.631914	15.7636	123	4.38707	0.553319	-0.286209	0.246667	0	5	0	0	0	0	0	0	0	1	0	0	0	0	2	0	0	3	0	0
S23	21928	N	22	2	0	N	2019-12-11	4	16:00:00	-29.4118	-50.2748	Male	JW/Telmo	Fragment-Translocated	85	59.4	0.699	Ground					0.619615	8.04434	48	3.46053	-0.00041802	-0.200857	0.164667	0	0	0	15	0	0	0	0	0	15	0	0	0	0	0	0	0	0	0	0
S31	37890	N	23	1	0	N	2019-12-07	0	21:00:00	-29.4742	-50.1635	Male	JW/Telmo	Fragment-Translocated	88	63.1	0.717	Water	91.8762	1.9632	138.943	2.14284	0.40127	10.4689	65	2.41659	0.413404	0.0767054	0.754667	0.00266667	0	0	0	0	0	0	0	0	2	0	0	0	0	1	0	0	0	0	3
S39	52399	N	24	1	0	N	2019-12-07	0	21:00:00	-29.4742	-50.1635	Female	JW/Telmo	Fragment-Translocated	78	42.8	0.549	Water	65.4973	1.81622	160.013	2.20416	0.451133	4.86058	25	2.095	-0.0192795	-0.554093	0.187333	0	0	0	0	0	0	0	0	0	1	0	0	0	0	0	0	0	0	0	1
S47	17481	N	25	1	0	N	2019-12-07	0	21:00:00	-29.4742	-50.1635	Male	JW/Telmo	Fragment-Translocated	80	54.3	0.679	Water	79.7731	1.90186	187.279	2.27249	0.67936	14.612	113	4.63335	0.55454	-0.222805	0.336	0.002	7	0	0	0	0	0	0	3	2	0	0	0	0	0	0	0	1	0	1
S55	58467	N	25	2	0	N	2019-12-26	19	17:30:00	-29.4112	-50.2751	Male	JW/Telmo	Fragment-Translocated	86	53.9	0.627	Ground	100.762	2.0033	157.933	2.19847	0.515305	4.67716	35	2.64315	-0.48725	0.225123	0.348667	0	0	0	1	0	0	0	0	0	30	0	0	0	0	0	0	0	0	0	0
S63	27922	N	26	1	312.437	P	2019-12-07	0	21:00:00	-29.4742	-50.1635	Male	Carlos	Fragment-Translocated	90	55.7	0.619	Water	82.4205	1.91604	105.855	2.02471	0.44717	14.1541	109	3.02653	0.649261	0.00364521	0.0713333	0	4	0	0	0	0	0	0	0	0	0	0	0	0	0	0	0	1	0	0
S71	17897	N	27	1	0	N	2019-12-07	0	21:00:00	-29.4742	-50.1635	Male	Carlos	Fragment-Translocated	83	55.3	0.666	Water	115.788	2.06366	203.388	2.30832	0.614259	15.539	146	4.41641	0.574375	0.0232934	0.513333	0.00133333	0	0	0	0	0	0	0	0	1	1	0	0	0	1	0	0	4	0	0
S79	68591	N	27	2	0	N	2019-12-16	9	20:00:00	-29.4074	-50.2993	Male	Carlos	Fragment-Translocated	86	58.5	0.68	Tree	96.2156	1.98325	240.096	2.38039	0.258761	3.50058	26	1.21629	-0.525242	-0.0635518	0.0493333	0	0	0	16	0	0	0	0	0	9	0	0	0	0	0	0	0	0	0	0
S87	33	Y	27	3	0	N	2019-12-28	21	16:15:00	-29.4008	-50.2564	Male	Seu Ze	Fragment-Translocated	81	56.3	0.695	Water	81.5926	1.91165	178.202	2.25091
S8	19381	N	28	1	0	N	2019-12-07	0	21:00:00	-29.4742	-50.1635	Male	Carlos	Fragment-Translocated	80	42.8	0.535	Water	81.1172	1.90911	153.992	2.1875	0.685896	15.6503	127	4.79351	0.520896	-0.380627	0.158	0	3	0	0	0	0	0	0	0	2	4	0	0	0	0	0	0	2	0	0
S16	41106	N	28	2	247.205	P	2019-12-16	9	21:30:00	-29.4073	-50.2996	Male	Carlos	Fragment-Translocated	77	38.7	0.503	Tree	125.074	2.09717	264.792	2.42291	0.639116	3.68844	34	3.25148	-0.576178	-0.017113	0.65	0	0	0	84	0	27	0	0	0	52	0	0	12	0	0	0	0	0	0	0
S24	34549	N	28	3	0	N	2019-12-28	21	16:00:00	-29.4008	-50.2565	Male	Seu Ze	Fragment-Translocated	83	32.7	0.394	Tree	97.3967	1.98854	204.638	2.31099	0.669745	5.07065	40	3.56433	-0.405842	0.189867	0.473333	0	0	0	0	0	0	0	0	0	134	0	0	0	0	0	0	0	0	0	0
S32	24968	N	29	1	0	N	2019-12-07	0	21:00:00	-29.4742	-50.1635	Male	Carlos	Fragment-Translocated	79	42.6	0.539	Water	81.3238	1.91022	153.873	2.18716	0.52558	7.95558	51	2.98132	0.397889	0.478864	0.612	0.000667	0	0	0	0	0	0	0	1	4	0	0	0	0	0	0	0	0	0	1
S40	15044	N	30	1	0	N	2019-12-07	0	21:00:00	-29.4742	-50.1635	Male	Carlos	Fragment-Translocated	78	50.8	0.651	Water	89.2825	1.95077	174.928	2.24286	0.684482	15.0207	124	4.76002	0.447117	-0.393185	0.376667	0	1	0	0	0	0	0	0	0	0	1	0	0	0	0	0	0	0	1	0
S48	15798	N	31	1	0	N	2019-12-11	0	21:00:00	-29.4742	-50.1635	Male	Marcos	Fragment-Translocated	90	57.8	0.642	Water	89.7209	1.95289	183.028	2.26252	0.760546	18.6418	169	5.62871	0.597029	-0.116081	0.144	0.004	6	0	102	0	0	0	0	0	2	9	0	0	0	2	0	0	4	1	0
S56	8891	N	31	2	0	N	2019-12-26	15	15:30:00	-29.3973	-50.2726	Male	Marcos	Fragment-Translocated	85	56.5	0.665	Ground	98.6363	1.99404	209.407	2.32099	0.631526	7.92604	82	4.01496	0.00496953	0.354783	0.409333	0.00133333	0	0	1	0	0	0	0	1	11	0	0	0	0	0	0	0	0	0	0
S64	17371	N	32	1	0	N	2019-12-11	0	21:00:00	-29.4742	-50.1635	Male	Marcos	Fragment-Translocated	86	47.6	0.553	Water	76.1644	1.88175	127.238	2.10462	0.582953	15.5185	128	4.08067	0.4879	-0.0659206	0.562667	0.000667	0	0	0	0	0	0	0	1	2	1	0	0	0	0	3	0	2	0	0
S72	66347	N	32	2	0	N	2019-12-26	15	15:00:00	-29.3979	-50.2742	Male	Marcos	Fragment-Translocated	81	46.4	0.573	Bromeliad	66.0654	1.81997	114.603	2.0592	0.423815	3.93081	23	1.91715	-0.542361	0.253187	0.632	0	0	0	0	0	0	0	0	0	2	0	0	0	0	0	0	0	0	0	0
S80	51579	N	32	3	0	N	2020-01-07	27	15:00:00	-29.398	-50.2745	Male	Marcos	Fragment-Translocated	80	41.7	0.521	Bromeliad	72.9198	1.86285	119.012	2.07559	0.393168	3.59812	24	1.80266	-0.576279	0.110749	0.664	0	0	0	0	0	0	0	0	0	0	0	0	0	0	0	0	0	0	0	0
S88	20620	N	33	1	65.6059	P	2019-12-12	0	21:30:00	-29.4742	-50.1635	Male	Pro-MATA_Entrada	Continuous-Translocated	92	60	0.652	Water	105.413	2.0229	132.202	2.12124	0.506187	15.3002	128	3.54331	0.581457	0.132353	0.026	0.0233333	2	0	0	0	18	0	0	3	0	0	0	0	0	0	3	0	3	0	2
S97	1588	Y	34	1	142.904	P	2019-12-18	0	20:30:00	-29.4742	-50.1635	Male	Pro-MATA_Entrada	Continuous-Translocated	85	56.2	0.661	Water	71.0364	1.85148	95.0053	1.97775
S105	31616	N	34	2	0	N	2019-12-26	8	11:50:00	-29.4868	-50.22	Male	Pro-MATA_Entrada	Continuous-Translocated	85	54.8	0.645	Bromeliad	82.6524	1.91726	154.275	2.1883	0.39569	5.80218	46	2.18562	-0.114827	0.159918	0.0953333	0	0	0	0	0	0	0	0	0	102	0	0	0	0	0	0	0	0	0	0
S113	2517	N	35	1	0	N	2019-12-18	0	20:30:00	-29.4742	-50.1635	Male	Pro-MATA_Entrada	Continuous-Translocated	88	63.9	0.726	Water	86.46	1.93682	177.511	2.24922	0.815935	14.4144	146	5.86643	0.546034	0.0775832	0.13	0.00133333	23	0	0	0	0	0	0	2	19	5	1	0	0	0	0	0	0	0	0
S121	17444	N	35	2	0	N	2019-12-28	10	09:40:00	-29.4871	-50.2203	Male	Pro-MATA_Entrada	Continuous-Translocated	88	57.2	0.65	Tree	30.3058	1.48153	266.103	2.42505	0.439242	7.82912	67	2.66448	-0.0608836	0.366681	0.643333	0.000667	0	0	1	3	0	0	0	0	2	0	0	0	0	0	0	0	0	0	0
S129	21477	N	35	3	0	N	2020-01-01	14	17:00:00	-29.4873	-50.2202	Male	Pro-MATA_Entrada	Continuous-Translocated	87	58.8	0.676	Tree			151.497	2.18041	0.434388	4.3214	31	2.15204	-0.334742	0.286793	0.744	0	0	0	0	0	0	0	0	0	13	0	0	0	0	0	0	0	0	0	0
S137	15485	N	35	4	355.381	P	2020-01-05	18	22:00:00	-29.4874	-50.2201	Male	Pro-MATA_Entrada	Continuous-Translocated	87	60.6	0.697	Tree			152.399	2.18298	0.549464	4.22338	32	2.74732	-0.431723	0.0837143	0.75	0	0	0	3	0	0	0	0	0	137	0	0	0	0	0	0	0	0	0	0
S145	573	Y	36	1	0	N	2019-12-18	0	20:30:00	-29.4742	-50.1635	Male	Marcos	Fragment-Translocated	87	59.8	0.687	Water			102.996	2.01282
S153	14610	N	36	2	0	N	2019-12-27	9	14:00:00	-29.398	-50.2729	Male	Marcos	Fragment-Translocated	90	56.4	0.627	Tree	177.665	2.2496	213.402	2.3292	0.35293	5.90129	45	1.93824	-0.187365	0.237187	0.032	0	0	0	0	0	0	0	0	0	7	0	0	0	0	0	0	0	0	0	0
S161	29635	N	36	3	0	N	2020-01-03	16	14:15:00	-29.3978	-50.2731	Male	Marcos	Fragment-Translocated	85	53	0.624	Tree	153.069	2.18489	202.75	2.30696	0.459085	5.43014	46	2.53578	-0.329358	0.137142	0.03	0	0	0	0	0	0	0	1	0	3	0	0	0	0	0	0	0	0	0	0
S169	18926	N	36	4	240.713	P	2020-01-08	21	16:16:00	-29.3978	-50.2736	Male	Marcos	Fragment-Translocated	86	50.7	0.59	Tree	124.059	2.09363	175.489	2.24425	0.601126	5.34388	46	3.32036	-0.327871	0.234628	0.103333	0	0	0	0	0	0	0	1	0	7	0	0	0	0	0	0	0	0	0	0
S177	1101	Y	37	1	0	N	2019-12-18	0	20:30:00	-29.4742	-50.1635	Male	Marcos	Fragment-Translocated	85	63	0.741	Water	153.519	2.18616	204.473	2.31064
S185	22037	N	37	2	0	N	2019-12-26	8	14:20:00	-29.3981	-50.2738	Male	Marcos	Fragment-Translocated	87	63.2	0.726	Ground	190.044	2.27885	207.388	2.31678	0.469441	6.65834	59	2.76155	-0.0802939	0.424138	0.108	0.000667	0	0	15	0	0	0	0	0	26	0	0	0	1	0	0	0	0	0	0
S98	13933	N	37	3	0	N	2020-01-03	16	13:30:00	-29.3989	-50.2726	Male	Marcos	Fragment-Translocated	82	61.5	0.75	Tree	230.867	2.36336	271.8	2.43425	0.420384	6.63748	44	2.29506	-0.140965	-0.165401	0.0246667	0	0	0	0	1	0	0	0	0	1	0	0	0	0	0	0	0	0	0	0
S106	7506	N	37	4	0	N	2020-01-08	21	12:48:00	-29.398	-50.274	Male	Marcos	Fragment-Translocated	85	57.5	0.676	Tree	73.9056	1.86868	146.285	2.1652	0.614122	4.87284	38	3.22287	-0.500919	0.172767	0.086	0	0	0	2	0	0	0	0	0	0	0	0	0	0	0	0	0	0	0	0
S114	1853	N	38	1	0	N	2019-12-18	0	20:30:00	-29.4742	-50.1635	Male	Pro-MATA_Sede	Continuous-Translocated	84	53.1	0.632	Water	88.7659	1.94825	144.322	2.15933	0.728722	12.2301	111	4.95124	0.325367	-0.150227	0.182	0.002	2	0	0	0	0	0	0	3	45	0	8	0	0	0	0	0	0	0	0
S122	1033	Y	39	1	0	N	2019-12-29	0	20:30:00	-29.4742	-50.1635	Male	Pro-MATA_Acude	Continuous-Control	85	59.9	0.705	Water	72.2629	1.85892	357.073	2.55276
S130	8488	N	39	2	0	N	2020-01-04	6	15:55:00	-29.4745	-50.1651	Male	Pro-MATA_Acude	Continuous-Control	79	63.4	0.803	Water	74.4395	1.8718	78.0285	1.89225	0.757523	16.8594	184	5.69927	0.532296	0.146564	0.218	0.000667	6	0	36	0	45	0	0	0	26	0	0	0	0	0	0	0	4	0	3
S138	1429	Y	40	1	0	N	2019-12-29	0	20:30:00	-29.4742	-50.1635	Female	Pro-MATA_Sede	Continuous-Translocated	84	53.3	0.635	Water	77.4783	1.88918	143.372	2.15646
S146	7274	N	C1	1	0	N	2019-12-12		15:30:00	-29.4867	-50.2197	Female	Pro-MATA_Entrada	Continuous	86	56	0.651	Water	80.0209	1.9032	199.69	2.30036	0.732419	4.58586	42	3.94944	-0.250023	-0.142852	0.364	0	0	0	39	0	0	0	2	0	223	0	0	0	0	0	0	0	0	0	0
S123	3248	N	C10	1	0	N	2020-01-04		22:00:00	-29.4742	-50.1635	Male	Pro-MATA_Acude	Continuous	84	56.9	0.677	Water	80.1468	1.90389	145.492	2.16284	0.801173	11.5346	123	5.56215	0.223066	0.382711	0.18	0.00266667	0	0	0	0	0	0	2	2	26	0	0	0	0	0	0	0	0	0	0
S131	13228	N	C11	1	0	N	2020-01-05		20:30:00	-29.4005	-50.2567	Male	Seu Ze	Fragment	87	50	0.575	Tree	68.8255	1.83775	93.6741	1.97162	0.433057	9.13886	69	2.64534	0.084103	0.507218	0.674	0	0	0	0	0	0	0	9	0	957	0	0	0	0	0	0	0	0	0	0
S139	26099	N	C12	1	0	N	2020-01-05		20:30:00	-29.4005	-50.2567	Female	Seu Ze	Fragment	80	52.5	0.656	Tree	77.8118	1.89105	158.537	2.20013	0.669483	4.73458	37	3.48764	-0.295871	0.283605	0.500667	0	0	0	97	0	53	0	1	0	580	0	0	0	0	0	0	0	0	0	0
S147	18033	N	C13	1	0	N	2020-01-05		20:30:00	-29.4005	-50.2567	Male	Seu Ze	Fragment	87	60.9	0.7	Tree	104.88	2.02069	155.681	2.19224	0.719522	6.40152	65	4.33323	-0.143096	0.447126	0.272	0.00133333	0	0	20	0	15	0	4	0	193	0	0	0	0	0	0	0	0	0	0
S155	10105	N	C14	1	0	N	2020-01-06		13:30:00	-29.4806	-50.1738	Male	Pro-MATA_Sede	Continuous	84	57.8	0.688	Water	89.8285	1.95341	140.396	2.14736	0.713216	9.78601	114	4.87333	0.143421	0.495429	0.167333	0.00266667	0	2	19	0	10	1	3	0	14	0	0	0	0	0	0	0	0	0	5
S163	3482	N	C15	1	0	N	2020-01-06		13:30:00	-29.4806	-50.1738	Male	Pro-MATA_Sede	Continuous	85	57.8	0.68	Water	74.0662	1.86962	110.591	2.04372	0.575845	6.90467	60	3.40145	-0.0294416	0.148901	0.217333	0.002	1	0	0	0	0	0	3	3	8	0	0	0	0	0	0	0	0	0	0
S171	7005	N	C16	1	0	N	2020-01-06		13:30:00	-29.4806	-50.1738	Male	Pro-MATA_Sede	Continuous	86	67.4	0.784	Water	79.4339	1.90001	125.577	2.09891	0.735193	7.71701	89	4.76092	-0.0483022	-0.00238698	0.319333	0.002	0	0	23	0	32	0	6	0	171	0	0	0	0	0	0	0	0	0	0
S179	1515	Y	C17	1	0	N	2020-01-06		21:30:00	-29.4867	-50.2197	Female	Pro-MATA_Entrada	Continuous	81	47.2	0.583	Tree	85.4593	1.93176	192.18	2.28371
S187	2915	N	C18	1	0	N	2020-01-06		20:30:00	-29.4867	-50.2197	Male	Pro-MATA_Entrada	Continuous	78	49.9	0.64	Tree	87.1974	1.9405	173.662	2.2397	0.699609	6.03082	62	4.16561	-0.0542744	-0.300299	0.322667	0.0133333	0	0	0	0	0	0	3	0	42	0	3	0	0	0	0	0	0	0	1
S100	372	Y	C19	1	0	N	2020-01-06		21:00:00	-29.4867	-50.2197	Female	Pro-MATA_Entrada	Continuous	80	59.6	0.745	Water	106.902	2.02899	159.088	2.20164
S154	1843	N	C2	1	0	N	2019-12-12		21:00:00	-29.4867	-50.2197	Female	Pro-MATA_Entrada	Continuous	81	47.6	0.588	Water	54.9759	1.74017	95.5515	1.98024	0.612966	7.58729	67	3.7183	0.245668	0.494672	0.516	0	0	0	0	0	0	4	0	0	5	0	0	0	0	0	0	0	0	0	0
S162	32603	N	C3	1	73.3293	P	2019-12-12		21:00:00	-29.4867	-50.2197	Male	Pro-MATA_Entrada	Continuous	80	47.7	0.596	Water	62.9505	1.799	142.801	2.15473	0.292693	4.09965	23	1.32402	-0.129568	-0.491753	0.830667	6.67E-04	0	0	0	0	2	0	0	0	1162	0	0	147	0	0	0	0	0	0	0
S170	6843	N	C4	1	0	N	2019-12-12		21:00:00	-29.4867	-50.2197	Male	Pro-MATA_Entrada	Continuous	78	45.6	0.585	Water	92.3855	1.9656	207.517	2.31705	0.564045	9.54836	74	3.50241	0.210383	-0.283347	0.561333	6.67E-04	2	0	0	0	0	0	0	0	7	0	0	0	0	0	0	0	0	0	0
S178	1287	Y	C5	1	0	N	2019-12-12		21:00:00	-29.4867	-50.2197	Female	Pro-MATA_Entrada	Continuous	84	54.8	0.652	Water	37.9689	1.57943	88.3775	1.94634
S186	43757	N	C6	1	792218	P	2019-12-28		16:00:00	-29.4005	-50.2567	Male	Seu Ze	Fragment	84	48.6	0.579	Bromeliad	93.4374	1.97052	252.25	2.40183	0.55661	6.23645	61	3.30111	-0.122054	0.246147	0.520667	0	0	0	1	0	9	0	3	0	398	0	0	0	0	0	0	0	0	0	0
S99	3974	N	C7	1	139.999	P	2019-12-28		16:00:00	-29.4005	-50.2567	Female	Seu Ze	Fragment	78	40.9	0.524	Tree	87.9481	1.94423	221	2.34439	0.599519	8.13316	63	3.58349	0.0538175	0.161656	0.165333	0	0	0	7	0	2	2	0	0	26	0	0	0	0	0	0	0	0	0	0
S107	179	Y	C8	1	0	N	2020-01-04		22:00:00	-29.4742	-50.1635	Male	Pro-MATA_Acude	Continuous	87	55.3	0.636	Water	87.2445	1.94074	219.228	2.3409
S115	1658	Y	C9	1	0	N	2020-01-04		22:00:00	-29.4742	-50.1635	Male	Pro-MATA_Acude	Continuous	82			Water	73.6441	1.86714	227.211	2.35643
[truncated: 485 more columns]

## Sheet: Trajectory_Data
SampleID	Frog_ID	Swab_num	Group	Date	Lat	Long	Landscape	MDS1	MDS2	MDS3	649010553f424c1648189495d0e8816a	33a14e266686a71d0843fdbc9d7f428e	e1ad69c2249a66a6acc05e3951ea02dc	4211f71feb04bec066b2904b8061cf18	b48a25941ae901a73b4a2830cc24b382	80c1b1aeb9fb13e20f461a24cc7f6489	1f23f702c272546c7a741f770101aba9	f7171aca725464c553ffa8a71c3309e4	c18afe570abfe82d2f746ecc6e291bab	6fcd9b1977fedb08e850fc8df49f3f2d	691656f33e727f8857f5c9ee40ed05b1	d36a31e60f59187e8dc01796eb39e373	51b899161245fd814e241c92e09aa453	835ada187f310339c6a1b9bc3a63fb95	29bb5fa7f45e47bbabab8cc1b1b3d18e	282e0ab87377ea45898f985139d08cbe	f082a36e25380137abe897d12843cd76	19225ce7c26e79af4c4e2d3faa9db19e	59c4a678634e50b3fda861310820aadd	b769315b8608acbe3f8ee4d6449a446d	2c653df58e4329063022ab1231742c94	b64607246e2b77ad62039722ffc9bc03	12f898c5cffb142a878658d172b3e6d7	1ee68035ffc9dbd25480655c141e1be7	bc2f0af5291bad703fd0025ffeb1a65a	f782c3e568743f1bb6d75c6d9e4df9d2	841b2cb3e9be85e13c7aa5997c7b7410	518f8e02db274bf5bd690e0e0a698eff	5969d651d1e29008a27fe5cb22453472	b1e542b8700fd40f9cd850c2cb8dc776	5d7a0b034916d032247267e8e41b005a	6163e1a4445a5fb22374cc9cb01d68e5	9acc238746a1f2aa7745a0b5720c4eac	201bd40d9c1714a8da5398c23d70014a	c52d66807fef45ac183a8d7a60ecbb99	6b3f802fb3b4200902cd0f894b339af2	6288f32dbf2869a512a0dcc05f6af5b7	44a6b9af2e548d86959e1eec1c2c1801	00f910fb147a94d0b74c758413031c75
S1	1	1	1	2019-12-05	-29.4742	-50.1635	Continuous-Control	-0.329174	-0.00538459	0.0847106	0	0	94	0	0	0	0	0	5	0	0	0	0	0	0	0	0	0	0	0	0	0	0	33	0	0	0	2	0	1	0	0	0	1	0	0	0	0	0
S9	1	2	2	2019-12-11	-29.4751	-50.1651	Continuous-Control	0.25652	0.0755061	-0.0268965	0	0	43	0	0	0	0	0	64	0	0	0	0	0	0	0	0	0	0	0	0	0	0	0	0	0	0	0	0	0	0	0	125	0	0	0	0	0	0
S17	1	3	3	2019-12-17	-29.4751	-50.1653	Continuous-Control	0.155953	0.144485	-0.0320209	0	0	0	0	0	1	0	0	5	0	0	0	0	0	0	0	0	0	0	0	0	0	0	0	0	0	0	1	0	1	0	0	50	3	0	0	0	0	0
S25	1	4	4	2019-12-22	-29.4754	-50.165	Continuous-Control	0.222632	0.0152299	-0.000243	0	0	0	0	0	0	0	0	14	0	0	0	0	0	0	0	0	0	0	0	0	0	0	0	0	0	0	0	0	0	0	0	42	0	0	0	0	0	0
S33	2	1	1	2019-12-05	-29.4742	-50.1635	Continuous-Control	-0.281267	0.0287282	-0.129144	0	0	0	0	0	0	1	0	1	1	0	0	0	0	0	0	1	7	0	3	0	0	2	3	0	0	0	0	0	0	0	0	0	1	0	0	0	0	0
S41	2	2	2	2019-12-11	-29.475	-50.1653	Continuous-Control	-0.169054	0.0753804	-0.0479147	0	0	0	0	0	0	0	2	5	0	0	0	0	0	0	0	0	0	0	0	6	0	0	4	0	0	0	4	0	0	0	0	0	1	0	0	0	0	0
S49	2	3	3	2019-12-17	-29.475	-50.1653	Continuous-Control	0.28347	0.256995	-0.0384358	0	0	0	0	0	1	0	0	7	0	0	0	0	0	0	0	0	0	0	0	0	0	0	0	0	0	0	0	0	0	0	0	24	0	0	0	0	0	0
S57	2	4	4	2019-12-22	-29.4746	-50.1656	Continuous-Control	0.159866	0.239891	0.0631039	0	0	1	0	0	0	0	0	2	0	0	0	0	0	0	0	0	0	0	0	0	0	0	0	0	0	0	0	0	1	0	0	189	1	0	0	0	0	0
S81	3	1	1	2019-12-05	-29.4742	-50.1635	Continuous-Control	-0.462761	0.0678656	-0.0878216	1	0	0	0	0	1	0	0	1	1	0	0	0	0	0	0	0	4	0	33	1	0	2	4	1	0	2	1	0	0	0	0	0	0	0	1	0	0	0
S89	3	2	2	2019-12-11	-29.4751	-50.1649	Continuous-Control	-0.29062	-0.113193	-0.159056	0	0	14	0	1	3	0	4	80	1	0	0	0	0	0	0	2	0	0	0	8	15	3	1	0	0	0	1	0	1	0	0	1	3	0	0	0	0	0
S2	3	3	3	2019-12-17	-29.4753	-50.1633	Continuous-Control	0.0727941	0.0101016	-0.458898	0	0	11	0	0	0	0	0	12	0	0	0	0	0	0	0	0	0	0	0	0	0	0	0	0	0	0	0	0	1	0	0	0	0	0	0	0	0	0
S10	3	4	4	2019-12-22	-29.4757	-50.1645	Continuous-Control	0.120018	0.111026	-0.349711	0	1	0	0	0	0	0	0	3	0	0	0	0	0	0	0	0	0	0	0	0	0	0	0	0	0	0	0	0	0	0	0	48	0	0	0	0	0	0
S26	4	1	1	2019-12-05	-29.4742	-50.1635	Continuous-Control	-0.329833	0.0429967	0.0469658	0	0	0	0	0	0	0	0	18	0	0	0	0	0	0	0	0	0	0	7	1	1	0	7	0	0	0	15	0	0	0	0	0	1	0	1	0	0	0
S34	4	2	2	2019-12-11	-29.475	-50.1652	Continuous-Control	-0.320616	-0.0102523	-0.0998258	1	0	15	0	0	0	0	1	2	0	0	0	0	0	0	0	1	0	0	0	41	6	4	3	0	0	0	4	0	1	0	0	0	1	0	0	1	0	0
S42	4	3	3	2019-12-17	-29.4752	-50.1649	Continuous-Control	-0.142039	0.0303891	-0.267531	0	0	101	0	10	2	6	4	3	0	0	0	0	2	0	0	0	0	0	0	0	3	0	0	0	0	0	10	0	13	0	2	0	2	0	1	0	0	17
S50	4	4	4	2019-12-22	-29.4753	-50.1649	Continuous-Control	0.0993246	0.214336	-0.0302166	0	0	2	0	0	0	0	0	3	0	0	0	0	3	0	0	0	0	0	0	0	0	0	0	0	0	0	0	0	2	0	0	125	8	0	0	0	0	0
S66	5	1	1	2019-12-05	-29.4742	-50.1635	Continuous-Control	-0.471975	0.0548654	0.0197426	0	0	0	0	0	0	0	0	1	0	0	0	0	1	0	0	0	0	0	104	0	0	0	0	0	0	0	2	0	0	0	0	0	0	0	0	0	0	1
S74	5	2	2	2019-12-11	-29.475	-50.1652	Continuous-Control	0.13782	-0.00158815	-0.273153	0	0	78	0	133	0	0	0	22	0	0	0	0	0	0	0	0	0	0	0	0	0	0	0	0	0	0	0	0	0	0	0	2	0	0	0	0	0	0
S82	5	3	3	2019-12-17	-29.4751	-50.1652	Continuous-Control	0.126457	-0.0174074	-0.350386	0	0	15	0	33	0	0	0	7	0	0	0	0	0	0	0	0	0	0	0	0	0	0	0	0	0	0	3	0	1	0	0	13	0	0	0	0	0	0
S90	5	4	4	2019-12-22	-29.4752	-50.1652	Continuous-Control	-0.0035202	-0.0163674	-0.187283	0	0	18	0	19	0	0	0	24	0	0	0	0	0	0	0	0	0	0	0	0	0	0	0	0	0	0	0	0	0	0	0	9	0	0	0	0	0	0
S67	10	1	1	2019-12-05	-29.4742	-50.1635	Continuous-Translocated	-0.422987	0.0701885	0.0884534	1	0	0	0	0	0	0	0	4	1	0	0	0	1	0	0	0	0	0	0	0	1	3	7	0	3	0	1	0	0	1	1	0	2	0	0	0	0	0
S75	10	2	2	2019-12-12	-29.4868	-50.22	Continuous-Translocated	-0.0270149	-0.43321	-0.393382	0	0	19	0	0	0	0	0	1	0	0	0	0	0	0	0	0	0	0	0	0	0	0	0	0	0	0	0	0	0	0	0	1	0	0	0	0	0	0
S83	10	3	3	2019-12-18	-29.4868	-50.2197	Continuous-Translocated	0.350288	-0.415864	0.151879	0	0	1	0	0	0	0	0	2	0	0	0	0	0	0	0	0	0	0	0	0	0	0	0	0	0	0	0	0	0	0	0	30	0	0	0	0	0	0
S91	10	4	4	2019-12-27	-29.4865	-50.2201	Continuous-Translocated	-0.0657638	-0.425702	0.236815	0	0	1	0	0	0	1	0	1	0	0	0	0	0	0	0	0	0	0	0	0	1	0	0	0	0	0	0	0	0	0	1	1	2	0	0	0	0	0
S36	14	1	1	2019-12-07	-29.4742	-50.1635	Continuous-Translocated	-0.382957	0.0185261	0.116344	2	0	0	0	0	0	0	0	1	0	0	0	0	0	0	0	0	0	0	9	0	3	4	8	11	3	0	1	0	0	3	1	0	0	0	2	2	0	0
S44	14	2	2	2019-12-13	-29.4802	-50.1747	Continuous-Translocated	0.0304872	-0.309962	-0.172022	0	0	394	0	84	0	1	0	155	0	0	0	0	0	0	0	0	0	0	4	0	0	0	0	0	0	0	0	0	0	0	0	0	0	0	0	0	0	0
S52	14	3	3	2019-12-18	-29.481	-50.1757	Continuous-Translocated	0.18092	-0.0041775	-0.179133	0	0	41	0	17	0	0	0	59	0	0	0	0	0	0	0	0	0	0	0	0	0	0	0	0	0	0	1	0	0	0	0	61	0	0	0	0	0	0
S60	14	4	4	2019-12-27	-29.4806	-50.1758	Continuous-Translocated	0.178985	0.0888223	-0.448724	0	0	0	0	0	0	0	0	0	0	0	0	0	0	0	0	0	0	0	0	0	0	0	0	0	0	0	0	0	0	0	0	22	0	0	0	0	0	0
S76	15	1	1	2019-12-07	-29.4742	-50.1635	Continuous-Translocated	-0.432719	0.0988439	-0.023811	2	0	0	0	0	0	0	0	1	0	0	0	0	1	0	0	0	4	0	143	0	0	1	17	0	4	0	3	0	1	0	1	0	0	0	1	0	0	0
S84	15	2	2	2019-12-19	-29.479	-50.1728	Continuous-Translocated	0.313586	-0.0540522	0.176564	0	0	0	0	9	0	0	0	13	0	0	0	0	0	0	0	0	0	0	0	0	0	0	0	0	0	0	0	0	0	0	0	143	0	0	0	0	0	0
S92	15	3	3	2019-12-27	-29.479	-50.1726	Continuous-Translocated	0.280031	0.154408	0.130845	0	0	0	0	0	0	0	0	10	0	0	0	0	0	0	0	0	0	0	0	0	0	0	1	0	0	0	0	0	0	0	0	270	2	0	0	0	3	0
S5	15	4	4	2020-01-01	-29.4789	-50.1735	Continuous-Translocated	0.296905	0.142363	-0.0430411	0	0	0	0	1	0	0	0	44	0	0	0	0	0	0	0	0	0	0	0	0	0	0	0	0	0	0	1	0	0	0	0	21	0	0	0	0	0	0
S21	16	1	1	2019-12-07	-29.4742	-50.1635	Fragment-Translocated	-0.298539	-0.103506	0.105025	0	0	0	0	0	0	0	1	16	1	0	0	0	0	0	0	0	1	0	0	1	0	1	7	0	12	0	0	0	0	0	0	0	1	0	2	0	0	0
S29	16	2	2	2019-12-14	-29.4007	-50.2565	Fragment-Translocated	0.0600005	-0.374345	-0.00934377	0	0	57	0	15	0	2	0	538	0	0	0	0	0	0	0	0	0	0	0	0	0	0	0	0	0	0	0	0	0	0	0	0	0	0	0	0	0	0
S37	16	3	3	2019-12-20	-29.4006	-50.2566	Fragment-Translocated	0.175832	-0.565797	0.136582	0	0	3	0	0	0	0	0	2	0	0	0	0	0	0	9	0	0	0	0	0	0	0	0	0	0	0	0	0	0	0	0	0	0	0	0	0	0	0
S45	16	4	4	2019-12-28	-29.4007	-50.2566	Fragment-Translocated	0.140547	-0.37117	0.0728215	0	0	4	0	0	0	0	0	243	0	0	0	0	0	0	9	0	0	0	0	0	0	0	0	0	0	0	0	0	0	0	0	3	1	0	0	0	0	0
S61	17	1	1	2019-12-07	-29.4742	-50.1635	Fragment-Translocated	-0.380582	0.122885	0.0572045	1	0	0	0	0	0	3	0	2	0	0	0	0	0	0	0	0	1	2	4	0	2	3	7	0	0	0	1	0	0	2	0	2	0	0	0	0	0	0
S69	17	2	2	2019-12-14	-29.4007	-50.2565	Fragment-Translocated	0.173782	-0.15821	-0.208911	0	0	0	0	141	1	8	0	40	0	0	0	0	0	0	0	0	0	0	11	0	0	0	0	0	0	0	0	0	0	0	0	32	0	0	0	0	0	0
S77	17	3	3	2019-12-20	-29.4006	-50.2565	Fragment-Translocated	0.294024	0.0198131	-0.00831016	0	0	0	0	43	0	1	0	42	0	0	0	0	0	0	0	0	0	0	0	0	0	0	0	0	0	0	0	0	0	0	0	421	0	0	0	0	0	0
S85	17	4	4	2019-12-28	-29.4008	-50.2565	Fragment-Translocated	0.176614	0.177704	0.0244776	0	0	0	0	2	0	0	0	1	0	0	0	0	0	0	0	0	0	0	0	0	0	0	0	0	0	0	2	0	0	0	0	134	0	0	0	0	0	0
S6	18	1	1	2019-12-07	-29.4742	-50.1635	Fragment-Translocated	-0.323966	0.192567	-0.0625176	3	0	8	0	7	0	0	0	0	0	0	0	0	0	0	0	3	0	0	5	0	0	0	4	0	0	0	0	0	0	0	1	0	13	0	28	5	0	0
S14	18	2	2	2019-12-14	-29.4008	-50.2562	Fragment-Translocated	0.0652627	0.0448649	0.0438683	0	0	52	0	36	3	0	0	8	0	0	0	0	2	0	0	0	0	0	0	0	0	0	3	0	0	0	0	0	0	0	0	244	1	0	0	0	0	0
S22	18	3	3	2019-12-20	-29.401	-50.2564	Fragment-Translocated	0.297385	0.175804	0.0142738	0	0	13	0	2	0	0	0	21	0	0	1	0	0	0	0	0	0	0	0	0	0	0	0	0	0	0	0	0	0	0	0	123	0	0	0	0	0	0
S30	18	4	4	2019-12-28	-29.4008	-50.2565	Fragment-Translocated	0.0673777	0.216301	0.105821	0	0	0	0	0	0	0	0	3	0	0	0	0	0	0	0	0	0	0	0	0	0	0	0	0	0	0	1	0	0	0	0	472	0	0	0	0	1	0
S54	20	1	1	2019-12-07	-29.4742	-50.1635	Fragment-Translocated	-0.410394	-0.00485279	-0.0141104	3	0	0	0	0	0	4	0	4	0	0	0	0	0	0	0	0	0	0	20	2	0	0	7	0	2	0	9	0	0	0	1	0	6	0	0	3	0	0
S62	20	2	3	2019-12-28	-29.4009	-50.2563	Fragment-Translocated	0.0130768	-0.032818	0.289293	0	0	0	0	0	1	0	0	22	0	0	0	0	0	0	0	0	0	0	0	0	0	0	0	0	0	0	0	0	0	0	0	47	0	0	0	0	0	0
S70	20	3	4	2020-01-08	-29.4008	-50.2564	Fragment-Translocated	0.140674	0.239527	0.326321	0	0	0	0	0	0	0	0	0	0	0	0	0	0	0	0	0	0	0	0	0	0	0	0	0	0	0	0	0	0	0	0	429	0	0	0	0	0	0
S78	21	1	1	2019-12-07	-29.4742	-50.1635	Fragment-Translocated	-0.374747	0.0688471	0.160927	0	0	0	0	0	0	3	0	4	0	0	0	0	0	0	0	0	0	0	0	0	1	0	19	0	0	0	2	0	0	1	0	1	0	0	0	0	0	0
S86	21	2	2	2019-12-26	-29.398	-50.2734	Fragment-Translocated	0.0112342	0.193253	-1.39e-05	0	0	0	0	1	1	15	0	17	0	0	0	15	0	0	0	0	0	0	0	0	0	0	1	0	0	0	0	0	1	0	1	1	5	0	0	0	0	0
S94	21	3	3	2020-01-03	-29.398	-50.2735	Fragment-Translocated	0.174437	0.167452	-0.0597676	0	0	0	0	2	0	0	0	8	0	0	0	0	0	0	0	0	0	0	0	0	0	0	0	0	0	0	0	0	0	0	0	109	0	3	0	0	0	0
S7	21	4	4	2020-01-08	-29.398	-50.2739	Fragment-Translocated	0.261566	0.225605	-0.13663	0	0	0	0	0	0	0	0	1	0	0	0	0	0	0	0	0	0	0	0	0	0	0	0	0	0	0	0	0	0	0	0	51	0	4	0	0	0	0
S8	28	1	1	2019-12-07	-29.4742	-50.1635	Fragment-Translocated	-0.422812	0.154082	-0.00229973	3	0	0	0	0	0	0	0	2	4	0	0	0	0	0	0	2	0	0	11	11	1	18	3	0	5	0	0	0	0	26	0	0	0	0	1	0	0	0
S16	28	2	2	2019-12-16	-29.4073	-50.2996	Fragment-Translocated	0.186307	-0.219118	-0.0539347	0	0	84	0	27	0	0	0	52	0	0	12	0	0	0	0	0	0	0	0	0	0	0	0	0	0	0	0	0	0	0	0	19	0	0	0	0	0	0
S24	28	3	4	2019-12-28	-29.4008	-50.2565	Fragment-Translocated	-0.0450707	-0.234991	0.0124944	0	0	0	0	0	0	0	0	134	0	0	0	0	0	0	0	0	0	0	0	0	0	0	1	0	0	0	0	0	0	0	0	6	0	0	0	0	0	0
S64	32	1	1	2019-12-11	-29.4742	-50.1635	Fragment-Translocated	-0.323312	0.106758	0.0961797	0	0	0	0	0	0	0	1	2	1	0	0	0	0	3	0	2	0	0	0	0	0	7	7	4	1	0	0	0	0	2	1	0	1	0	0	0	0	0
S72	32	2	3	2019-12-26	-29.3979	-50.2742	Fragment-Translocated	0.394342	0.240519	0.0300982	0	0	0	0	0	0	0	0	2	0	0	0	0	0	0	0	0	0	0	0	0	0	0	0	0	0	0	0	0	0	0	0	38	0	0	0	0	5	0
S80	32	3	4	2020-01-07	-29.398	-50.2745	Fragment-Translocated	0.338402	0.224177	0.0856075	0	0	0	0	0	0	0	0	0	0	0	0	0	0	0	0	0	0	0	0	0	0	0	0	0	0	0	0	0	0	0	0	309	0	0	0	0	1	0
S113	35	1	1	2019-12-18	-29.4742	-50.1635	Continuous-Translocated	-0.259467	-0.151795	0.00196066	23	0	0	0	0	0	0	2	19	5	1	0	0	0	0	0	0	0	0	46	1	12	0	10	0	0	0	6	0	2	3	0	11	10	0	0	0	0	0
S121	35	2	2	2019-12-28	-29.4871	-50.2203	Continuous-Translocated	-0.0481979	-0.159188	0.124545	0	0	1	3	0	0	0	0	2	0	0	0	0	0	0	0	0	0	0	0	0	0	0	1	0	0	0	0	0	0	0	0	5	0	0	0	0	0	0
S129	35	3	3	2020-01-01	-29.4873	-50.2202	Continuous-Translocated	0.066331	-0.195234	0.088735	0	0	0	0	0	0	0	0	13	0	0	0	0	0	0	0	0	0	0	0	0	0	0	0	0	0	0	0	0	0	0	0	13	0	0	0	0	0	0
S137	35	4	4	2020-01-05	-29.4874	-50.2201	Continuous-Translocated	0.205993	-0.245459	-0.00916811	0	0	3	0	0	0	0	0	137	0	0	0	0	0	0	0	0	0	0	0	0	0	0	0	0	0	0	0	0	0	0	0	7	0	0	0	0	0	0
S153	36	2	2	2019-12-27	-29.398	-50.2729	Fragment-Translocated	0.0466851	-0.109307	0.408439	0	0	0	0	0	0	0	0	7	0	0	0	0	0	0	0	0	0	0	0	0	0	0	0	0	0	0	0	0	0	0	0	3	0	0	0	0	0	0
S161	36	3	3	2020-01-03	-29.3978	-50.2731	Fragment-Translocated	0.22911	-0.014266	0.297774	0	0	0	0	0	0	1	0	3	0	0	0	0	0	0	0	0	0	0	0	0	0	0	0	0	0	0	0	0	0	0	0	86	0	0	0	0	0	0
S169	36	4	4	2020-01-08	-29.3978	-50.2736	Fragment-Translocated	0.010063	-0.059444	0.149032	0	0	0	0	0	0	1	0	7	0	0	0	0	0	0	0	0	0	0	0	0	0	0	0	0	0	0	0	0	0	0	0	18	0	0	0	0	0	0
S185	37	2	2	2019-12-26	-29.3981	-50.2738	Fragment-Translocated	-0.00792661	0.0246248	0.138895	0	0	15	0	0	0	0	0	26	0	0	0	1	0	0	0	0	0	0	0	0	0	0	0	0	0	0	0	0	0	0	0	100	0	0	0	0	0	0
S98	37	3	3	2020-01-03	-29.3989	-50.2726	Fragment-Translocated	0.250248	0.160929	0.296987	0	0	0	1	0	0	0	0	1	0	0	0	0	0	0	0	0	0	0	0	0	0	0	0	0	0	0	0	0	1	0	0	191	0	0	0	0	0	0
S106	37	4	4	2020-01-08	-29.398	-50.274	Fragment-Translocated	-0.0180325	0.109998	0.180872	0	0	2	0	0	0	0	0	0	0	0	0	0	0	0	0	0	0	0	0	0	0	0	0	0	0	0	0	0	1	0	0	68	0	0	0	0	0	0
[truncated: 465 more columns]

## Sheet: Bagged Residuals
SampleID	Rarified	Frog_ID	Swab_num	FrogType	Group	Date	Days_Since_Release	Landscape	Swab_Site	Control_Site	observed_otus	Cortisol_Log	CORT_Log	observed_otus Bagged Mean	observed_otus Bagged Mean StdError	Cortisol_Log Bagged Mean	Cortisol_Log Bagged Mean StdError	CORT_Log Bagged Mean	CORT_Log Bagged Mean StdError
S1	N	1	1	Radio	1	2019-12-05	0	Continuous-Control	Pro-MATA_Acude	Control	79	1.80557	2.07981	90.3604	16.9855	1.82775	0.0284797	2.19643	0.0483342
S33	N	2	1	Radio	1	2019-12-05	0	Continuous-Control	Pro-MATA_Acude	Control	123	1.68024	2.14108	90.3604	16.9855	1.82775	0.0284797	2.19643	0.0483342
S81	N	3	1	Radio	1	2019-12-05	0	Continuous-Control	Pro-MATA_Acude	Control	109	1.90948	2.29336	90.3604	16.9855	1.82775	0.0284797	2.19643	0.0483342
S26	N	4	1	Radio	1	2019-12-05	0	Continuous-Control	Pro-MATA_Acude	Control	95	1.86523	2.29155	90.3604	16.9855	1.82775	0.0284797	2.19643	0.0483342
S66	N	5	1	Radio	1	2019-12-05	0	Continuous-Control	Pro-MATA_Acude	Control	56	1.80367	2.21064	90.3604	16.9855	1.82775	0.0284797	2.19643	0.0483342
S19	N	6	1	Radio	1	2019-12-05	0	Continuous-Control	Pro-MATA_Acude	Control	42	1.98179	2.17363	90.3604	16.9855	1.82775	0.0284797	2.19643	0.0483342
S27	N	7	1	Radio	1	2019-12-05	0	Continuous-Translocated	Pro-MATA_Acude	Translocated	77	1.53826	1.93689	108.265	8.28236	1.83072	0.0417279	2.14632	0.0205821
S43	N	8	1	Radio	1	2019-12-05	0	Continuous-Translocated	Pro-MATA_Acude	Translocated	62	1.9592	2.08475	108.265	8.28236	1.83072	0.0417279	2.14632	0.0205821
S51	N	9	1	Radio	1	2019-12-05	0	Continuous-Translocated	Pro-MATA_Acude	Translocated	76	1.68246	2.12485	108.265	8.28236	1.83072	0.0417279	2.14632	0.0205821
S67	N	10	1	Radio	1	2019-12-05	0	Continuous-Translocated	Pro-MATA_Acude	Translocated	127	1.74315	2.1564	108.265	8.28236	1.83072	0.0417279	2.14632	0.0205821
S4	N	11	1	Radio	1	2019-12-05	0	Continuous-Translocated	Pro-MATA_Acude	Translocated	110	1.88446	2.19671	108.265	8.28236	1.83072	0.0417279	2.14632	0.0205821
S20	N	12	1	Radio	1	2019-12-06	0	Continuous-Translocated	Pro-MATA_Acude	Translocated	132	1.97659	2.10185	108.265	8.28236	1.83072	0.0417279	2.14632	0.0205821
S28	N	13	1	Radio	1	2019-12-07	0	Continuous-Translocated	Pro-MATA_Acude	Translocated	127	1.98988	2.19243	108.265	8.28236	1.83072	0.0417279	2.14632	0.0205821
S36	N	14	1	Radio	1	2019-12-07	0	Continuous-Translocated	Pro-MATA_Acude	Translocated	126	1.79089	2.30539	108.265	8.28236	1.83072	0.0417279	2.14632	0.0205821
S76	N	15	1	Radio	1	2019-12-07	0	Continuous-Translocated	Pro-MATA_Acude	Translocated	118	1.55796	2.1742	108.265	8.28236	1.83072	0.0417279	2.14632	0.0205821
S21	N	16	1	Radio	1	2019-12-07	0	Fragment-Translocated	Pro-MATA_Acude	Translocated	91	1.95167	2.28988	95.9791	8.20569	1.94021	0.0294729	2.20125	0.0202816
S61	N	17	1	Radio	1	2019-12-07	0	Fragment-Translocated	Pro-MATA_Acude	Translocated	112	1.90163	2.24493	95.9791	8.20569	1.94021	0.0294729	2.20125	0.0202816
S6	N	18	1	Radio	1	2019-12-07	0	Fragment-Translocated	Pro-MATA_Acude	Translocated	113	1.85731	2.00659	95.9791	8.20569	1.94021	0.0294729	2.20125	0.0202816
S38	N	19	1	Radio	1	2019-12-07	0	Fragment-Translocated	Pro-MATA_Acude	Translocated	117	1.78742	2.11541	95.9791	8.20569	1.94021	0.0294729	2.20125	0.0202816
S54	N	20	1	Radio	1	2019-12-07	0	Fragment-Translocated	Pro-MATA_Acude	Translocated	131	1.90013	2.2018	95.9791	8.20569	1.94021	0.0294729	2.20125	0.0202816
S78	N	21	1	Radio	1	2019-12-07	0	Fragment-Translocated	Pro-MATA_Acude	Translocated	52	1.69335	2.24133	95.9791	8.20569	1.94021	0.0294729	2.20125	0.0202816
S15	N	22	1	Radio	1	2019-12-07	0	Fragment-Translocated	Pro-MATA_Acude	Translocated	123	1.98325	2.12018	95.9791	8.20569	1.94021	0.0294729	2.20125	0.0202816
S31	N	23	1	Radio	1	2019-12-07	0	Fragment-Translocated	Pro-MATA_Acude	Translocated	65	1.9632	2.14284	95.9791	8.20569	1.94021	0.0294729	2.20125	0.0202816
S39	N	24	1	Radio	1	2019-12-07	0	Fragment-Translocated	Pro-MATA_Acude	Translocated	25	1.81622	2.20416	95.9791	8.20569	1.94021	0.0294729	2.20125	0.0202816
S47	N	25	1	Radio	1	2019-12-07	0	Fragment-Translocated	Pro-MATA_Acude	Translocated	113	1.90186	2.27249	95.9791	8.20569	1.94021	0.0294729	2.20125	0.0202816
S63	N	26	1	Radio	1	2019-12-07	0	Fragment-Translocated	Pro-MATA_Acude	Translocated	109	1.91604	2.02471	95.9791	8.20569	1.94021	0.0294729	2.20125	0.0202816
S71	N	27	1	Radio	1	2019-12-07	0	Fragment-Translocated	Pro-MATA_Acude	Translocated	146	2.06366	2.30832	95.9791	8.20569	1.94021	0.0294729	2.20125	0.0202816
S8	N	28	1	Radio	1	2019-12-07	0	Fragment-Translocated	Pro-MATA_Acude	Translocated	127	1.90911	2.1875	95.9791	8.20569	1.94021	0.0294729	2.20125	0.0202816
S32	N	29	1	Radio	1	2019-12-07	0	Fragment-Translocated	Pro-MATA_Acude	Translocated	51	1.91022	2.18716	95.9791	8.20569	1.94021	0.0294729	2.20125	0.0202816
S40	N	30	1	Radio	1	2019-12-07	0	Fragment-Translocated	Pro-MATA_Acude	Translocated	124	1.95077	2.24286	95.9791	8.20569	1.94021	0.0294729	2.20125	0.0202816
S48	N	31	1	Radio	2	2019-12-11	0	Fragment-Translocated	Pro-MATA_Acude	Translocated	169	1.95289	2.26252	95.9791	8.20569	1.94021	0.0294729	2.20125	0.0202816
S64	N	32	1	Radio	2	2019-12-11	0	Fragment-Translocated	Pro-MATA_Acude	Translocated	128	1.88175	2.10462	95.9791	8.20569	1.94021	0.0294729	2.20125	0.0202816
S88	N	33	1	Radio	2	2019-12-12	0	Continuous-Translocated	Pro-MATA_Acude	Translocated	128	2.0229	2.12124	108.265	8.28236	1.83072	0.0417279	2.14632	0.0205821
S97	Y	34	1	Radio	3	2019-12-18	0	Continuous-Translocated				1.85148	1.97775	108.265	8.28236	1.83072	0.0417279	2.14632	0.0205821
S113	N	35	1	Radio	3	2019-12-18	0	Continuous-Translocated	Pro-MATA_Acude	Translocated	146	1.93682	2.24922	108.265	8.28236	1.83072	0.0417279	2.14632	0.0205821
S145	Y	36	1	Radio	3	2019-12-18	0	Fragment-Translocated					2.01282	95.9791	8.20569	1.94021	0.0294729	2.20125	0.0202816
S177	Y	37	1	Radio	3	2019-12-18	0	Fragment-Translocated				2.18616	2.31064	95.9791	8.20569	1.94021	0.0294729	2.20125	0.0202816
S114	N	38	1	Radio	3	2019-12-18	0	Continuous-Translocated	Pro-MATA_Acude	Translocated	111	1.94825	2.15933	108.265	8.28236	1.83072	0.0417279	2.14632	0.0205821
S122	Y	39	1	Radio	5	2019-12-29	0	Continuous-Control				1.85892	2.55276	90.3604	16.9855	1.82775	0.0284797	2.19643	0.0483342
S138	Y	40	1	Radio	5	2019-12-29	0	Continuous-Translocated				1.88918	2.15646	108.265	8.28236	1.83072	0.0417279	2.14632	0.0205821
S9	N	1	2	Radio	2	2019-12-11	6	Continuous-Control	Pro-MATA_Acude	Control	26	1.79236	2.19981	80.4238	11.3511	1.83608	0.0202342	2.21999	0.0327044
S41	N	2	2	Radio	2	2019-12-11	6	Continuous-Control	Pro-MATA_Acude	Control	89	1.82613	2.22962	80.4238	11.3511	1.83608	0.0202342	2.21999	0.0327044
S89	N	3	2	Radio	2	2019-12-11	6	Continuous-Control	Pro-MATA_Acude	Control	138	1.87773	2.35056	80.4238	11.3511	1.83608	0.0202342	2.21999	0.0327044
S34	N	4	2	Radio	2	2019-12-11	6	Continuous-Control	Pro-MATA_Acude	Control	163	1.8561	2.19594	80.4238	11.3511	1.83608	0.0202342	2.21999	0.0327044
S74	N	5	2	Radio	2	2019-12-11	6	Continuous-Control	Pro-MATA_Acude	Control	24	1.88835	2.20494	80.4238	11.3511	1.83608	0.0202342	2.21999	0.0327044
S35	N	7	2	Radio	2	2019-12-12	7	Continuous-Translocated	Pro-MATA_Entrada	Translocated	97	1.75573	2.14719	72.4946	5.07909	1.78261	0.0333425	2.18387	0.0192486
S59	N	9	2	Radio	2	2019-12-12	7	Continuous-Translocated	Pro-MATA_Entrada	Translocated	95	1.74575	2.25226	72.4946	5.07909	1.78261	0.0333425	2.18387	0.0192486
S75	N	10	2	Radio	2	2019-12-12	7	Continuous-Translocated	Pro-MATA_Entrada	Translocated	20	1.69739	2.19818	72.4946	5.07909	1.78261	0.0333425	2.18387	0.0192486
S12	N	11	2	Radio	2	2019-12-13	8	Continuous-Translocated	Pro-MATA_Entrada	Translocated	118	1.92893	2.2766	68.4764	4.98697	1.77589	0.0346059	2.18929	0.0200744
S44	N	14	2	Radio	2	2019-12-13	6	Continuous-Translocated	Pro-MATA_Sede	Translocated	48	1.98731	2.31593	76.7538	5.23164	1.78937	0.0326741	2.17846	0.0186645
S84	N	15	2	Radio	3	2019-12-19	12	Continuous-Translocated	Pro-MATA_Sede	Translocated	31	1.48675	2.24434	54.5483	4.94378	1.74938	0.0440166	2.21115	0.0252848
S29	N	16	2	Radio	2	2019-12-14	7	Fragment-Translocated	Seu Ze	Translocated	39	1.88403	2.28379	69.7812	4.53317	1.94605	0.0222804	2.23655	0.0145894
S69	N	17	2	Radio	2	2019-12-14	7	Fragment-Translocated	Seu Ze	Translocated	44	1.90154	2.28372	69.7812	4.53317	1.94605	0.0222804	2.23655	0.0145894
S14	N	18	2	Radio	2	2019-12-14	7	Fragment-Translocated	Seu Ze	Translocated	75	1.63929	2.21317	69.7812	4.53317	1.94605	0.0222804	2.23655	0.0145894
S46	N	19	2	Radio	4	2019-12-28	21	Fragment-Translocated	Carlos	Translocated	46	1.63584	2.42698	37.0786	3.32888	1.95801	0.0269829	2.30906	0.0246684
S62	N	20	2	Radio	4	2019-12-28	21	Fragment-Translocated	Seu Ze	Translocated	39	2.12821	2.38089	37.0786	3.32888	1.95801	0.0269829	2.30906	0.0246684
S86	N	21	2	Radio	4	2019-12-26	19	Fragment-Translocated	Marcos	Translocated	96	1.89615	2.25743	40.5667	3.31935	1.95628	0.0247692	2.29854	0.0219563
S23	N	22	2	Radio	2	2019-12-11	4	Fragment-Translocated	JW/Telmo	Translocated	48			79.9792	5.72993	1.94353	0.024837	2.22135	0.0163652
S55	N	25	2	Radio	4	2019-12-26	19	Fragment-Translocated	JW/Telmo	Translocated	35	2.0033	2.19847	40.5667	3.31935	1.95628	0.0247692	2.29854	0.0219563
S79	N	27	2	Radio	2	2019-12-16	9	Fragment-Translocated	Carlos	Translocated	26	1.98325	2.38039	63.727	4.00664	1.94773	0.0211895	2.24676	0.0142216
S16	N	28	2	Radio	2	2019-12-16	9	Fragment-Translocated	Carlos	Translocated	34	2.09717	2.42291	63.727	4.00664	1.94773	0.0211895	2.24676	0.0142216
S56	N	31	2	Radio	4	2019-12-26	15	Fragment-Translocated	Marcos	Translocated	82	1.99404	2.32099	48.5788	3.35963	1.95284	0.0216015	2.27767	0.0173602
S72	N	32	2	Radio	4	2019-12-26	15	Fragment-Translocated	Marcos	Translocated	23	1.81997	2.0592	48.5788	3.35963	1.95284	0.0216015	2.27767	0.0173602
S105	N	34	2	Radio	4	2019-12-26	8	Continuous-Translocated	Pro-MATA_Entrada	Translocated	46	1.91726	2.1883	68.4764	4.98697	1.77589	0.0346059	2.18929	0.0200744
S121	N	35	2	Radio	4	2019-12-28	10	Continuous-Translocated	Pro-MATA_Entrada	Translocated	67	1.48153	2.42505	61.1085	4.92393	1.76256	0.0386038	2.20019	0.0223503
S153	N	36	2	Radio	4	2019-12-27	9	Fragment-Translocated	Marcos	Translocated	45	2.2496	2.3292	63.727	4.00664	1.94773	0.0211895	2.24676	0.0142216
S185	N	37	2	Radio	4	2019-12-26	8	Fragment-Translocated	Marcos	Translocated	59	2.27885	2.31678	66.6843	4.24505	1.94689	0.0216657	2.24165	0.0143144
S130	N	39	2	Radio	5	2020-01-04	6	Continuous-Control	Pro-MATA_Acude	Control	184	1.8718	1.89225	80.4238	11.3511	1.83608	0.0202342	2.21999	0.0327044
S17	N	1	3	Radio	3	2019-12-17	12	Continuous-Control	Pro-MATA_Acude	Control	53	1.77519	2.3203	71.9586	8.90632	1.84456	0.019963	2.24397	0.0234904
S49	N	2	3	Radio	3	2019-12-17	12	Continuous-Control	Pro-MATA_Acude	Control	24	1.79596	2.25423	71.9586	8.90632	1.84456	0.019963	2.24397	0.0234904
S2	N	3	3	Radio	3	2019-12-17	12	Continuous-Control	Pro-MATA_Acude	Control	42	1.77177	2.16155	71.9586	8.90632	1.84456	0.019963	2.24397	0.0234904
S42	N	4	3	Radio	3	2019-12-17	12	Continuous-Control	Pro-MATA_Acude	Control	128	2.01916	2.24262	71.9586	8.90632	1.84456	0.019963	2.24397	0.0234904
S82	N	5	3	Radio	3	2019-12-17	12	Continuous-Control	Pro-MATA_Acude	Control	51	1.91946	2.24524	71.9586	8.90632	1.84456	0.019963	2.24397	0.0234904
S83	N	10	3	Radio	3	2019-12-18	13	Continuous-Translocated	Pro-MATA_Entrada	Translocated	15	1.70689	2.0801	51.5425	4.96396	1.74284	0.0470803	2.21666	0.0269413
S52	N	14	3	Radio	3	2019-12-18	11	Continuous-Translocated	Pro-MATA_Sede	Translocated	44	1.62787	1.95569	57.7333	4.92821	1.75595	0.0411708	2.20566	0.0237475
S92	N	15	3	Radio	4	2019-12-27	20	Continuous-Translocated	Pro-MATA_Sede	Translocated	54	1.45956	2.12533	34.729	4.97144	1.69809	0.0715547	2.25565	0.0407146
S37	N	16	3	Radio	3	2019-12-20	13	Fragment-Translocated	Seu Ze	Translocated	14	1.79374	2.45546	53.1713	3.46002	1.95113	0.0208306	2.26731	0.0156835
S77	N	17	3	Radio	3	2019-12-20	13	Fragment-Translocated	Seu Ze	Translocated	32	1.80073	2.33897	53.1713	3.46002	1.95113	0.0208306	2.26731	0.0156835
S22	N	18	3	Radio	3	2019-12-20	13	Fragment-Translocated	Seu Ze	Translocated	34	1.89882	2.27192	53.1713	3.46002	1.95113	0.0208306	2.26731	0.0156835
S70	N	20	3	Radio	5	2020-01-08	32	Fragment-Translocated	Seu Ze	Translocated	31	1.92335	2.49169	22.6707	3.24573	1.9677	0.0431104	2.36784	0.0420065
S94	N	21	3	Radio	5	2020-01-03	27	Fragment-Translocated	Marcos	Translocated	58	1.93737	2.26646	28.3369	3.32907	1.96327	0.0351948	2.34092	0.0337547
S87	Y	27	3	Radio	4	2019-12-28	21	Fragment-Translocated				1.91165	2.25091	37.0786	3.32888	1.95801	0.0269829	2.30906	0.0246684
S24	N	28	3	Radio	4	2019-12-28	21	Fragment-Translocated	Seu Ze	Translocated	40	1.98854	2.31099	37.0786	3.32888	1.95801	0.0269829	2.30906	0.0246684
S80	N	32	3	Radio	5	2020-01-07	27	Fragment-Translocated	Marcos	Translocated	24	1.86285	2.07559	28.3369	3.32907	1.96327	0.0351948	2.34092	0.0337547
S129	N	35	3	Radio	5	2020-01-01	14	Continuous-Translocated	Pro-MATA_Entrada	Translocated	31		2.18041	48.7057	4.98387	1.73634	0.0503128	2.22218	0.0286994
S161	N	36	3	Radio	5	2020-01-03	16	Fragment-Translocated	Marcos	Translocated	46	2.18489	2.30696	46.436	3.3353	1.95369	0.0222065	2.28287	0.0183769
S98	N	37	3	Radio	5	2020-01-03	16	Fragment-Translocated	Marcos	Translocated	44	2.36336	2.43425	46.436	3.3353	1.95369	0.0222065	2.28287	0.0183769
S25	N	1	4	Radio	4	2019-12-22	17	Continuous-Control	Pro-MATA_Acude	Control	30	1.65793	2.29895	65.8502	9.15772	1.85173	0.0263288	2.2643	0.0268869
S57	N	2	4	Radio	4	2019-12-22	17	Continuous-Control	Pro-MATA_Acude	Control	53	1.60343	2.23591	65.8502	9.15772	1.85173	0.0263288	2.2643	0.0268869
S10	N	3	4	Radio	4	2019-12-22	17	Continuous-Control	Pro-MATA_Acude	Control	21	1.80861	2.19165	65.8502	9.15772	1.85173	0.0263288	2.2643	0.0268869
S50	N	4	4	Radio	4	2019-12-22	17	Continuous-Control	Pro-MATA_Acude	Control	79	1.98888	2.35587	65.8502	9.15772	1.85173	0.0263288	2.2643	0.0268869
S90	N	5	4	Radio	4	2019-12-22	17	Continuous-Control	Pro-MATA_Acude	Control	37	1.78484	2.20827	65.8502	9.15772	1.85173	0.0263288	2.2643	0.0268869
S91	N	10	4	Radio	4	2019-12-27	22	Continuous-Translocated	Pro-MATA_Entrada	Translocated	54	1.84535	2.35281	31.0434	4.90192	1.68561	0.0789246	2.26693	0.0451007
S60	N	14	4	Radio	4	2019-12-27	20	Continuous-Translocated	Pro-MATA_Sede	Translocated	29	1.89289	2.29169	34.729	4.97144	1.69809	0.0715547	2.25565	0.0407146
S5	N	15	4	Radio	5	2020-01-01	25	Continuous-Translocated	Pro-MATA_Sede	Translocated	38	1.66605	2.25614	26.2488	4.74335	1.66716	0.0900078	2.28399	0.0519225
S45	N	16	4	Radio	4	2019-12-28	21	Fragment-Translocated	Seu Ze	Translocated	37			37.0786	3.32888	1.95801	0.0269829	2.30906	0.0246684
S85	N	17	4	Radio	4	2019-12-28	21	Fragment-Translocated	Seu Ze	Translocated	25	2.02011	2.40505	37.0786	3.32888	1.95801	0.0269829	2.30906	0.0246684
S30	N	18	4	Radio	4	2019-12-28	21	Fragment-Translocated	Seu Ze	Translocated	46	1.94747	2.25633	37.0786	3.32888	1.95801	0.0269829	2.30906	0.0246684
S7	N	21	4	Radio	5	2020-01-08	32	Fragment-Translocated	Marcos	Translocated	27	1.8122	2.55558	22.6707	3.24573	1.9677	0.0431104	2.36784	0.0420065
S137	N	35	4	Radio	5	2020-01-05	18	Continuous-Translocated	Pro-MATA_Entrada	Translocated	32		2.18298	38.8629	5.00783	1.7107	0.0642627	2.24443	0.0364889
S169	N	36	4	Radio	5	2020-01-08	21	Fragment-Translocated	Marcos	Translocated	46	2.09363	2.24425	37.0786	3.32888	1.95801	0.0269829	2.30906	0.0246684
S106	N	37	4	Radio	5	2020-01-08	21	Fragment-Translocated	Marcos	Translocated	38	1.86868	2.1652	37.0786	3.32888	1.95801	0.0269829	2.30906	0.0246684
S65	N	2	5	Radio	5	2019-12-29	24	Continuous-Control	Pro-MATA_Acude	Control	66	1.83934	2.18907	58.507	11.1671	1.86195	0.0397354	2.29327	0.0439934
S18	N	3	5	Radio	5	2019-12-29	24	Continuous-Control	Pro-MATA_Acude	Control	22	1.84435	2.25684	58.507	11.1671	1.86195	0.0397354	2.29327	0.0439934
S58	N	4	5	Radio	5	2019-12-29	24	Continuous-Control	Pro-MATA_Acude	Control	62	1.83011	2.30107	58.507	11.1671	1.86195	0.0397354	2.29327	0.0439934
S3	N	5	5	Radio	5	2019-12-29	24	Continuous-Control	Pro-MATA_Acude	Control	55	1.74572	2.06852	58.507	11.1671	1.86195	0.0397354	2.29327	0.0439934
S68	N	14	5	Radio	5	2020-01-01	25	Continuous-Translocated	Pro-MATA_Sede	Translocated	36	1.45551	2.48479	26.2488	4.74335	1.66716	0.0900078	2.28399	0.0519225
S13	N	15	5	Radio	5	2020-01-06	30	Continuous-Translocated	Pro-MATA_Sede	Translocated	14	1.95032	2.24445	19.8738	4.37323	1.63706	0.108305	2.31274	0.0638065
S53	N	16	5	Radio	5	2020-01-05	29	Fragment-Translocated	Seu Ze	Translocated	25	1.99318	2.20831	25.915	3.30553	1.96504	0.0382779	2.35165	0.0369983
S93	N	17	5	Radio	5	2020-01-05	29	Fragment-Translocated	Seu Ze	Translocated	29	1.93741	2.30118	25.915	3.30553	1.96504	0.0382779	2.35165	0.0369983
S73	N	2	6	Radio	5	2020-01-04	30	Continuous-Control	Pro-MATA_Acude	Control	67	1.98865	2.50216	53.1551	13.168	1.87088	0.0527883	2.31859	0.0626913
S11	N	5	6	Radio	5	2020-01-04	30	Continuous-Control	Pro-MATA_Acude	Control	138	2.08365	2.52181	53.1551	13.168	1.87088	0.0527883	2.31859	0.0626913

## Sheet: Column Descriptions
Column Name	Description
SampleID	Unique sample identifier for sequencing
Reads	Number of Illumina MiSeq reads
Rarified	Whether or not samples were lost to rarefaction (N= no, Y= yes)
Frog_ID	Unique identifier for each frog (1-40)
Swab_num	Sequential number of sample taken from each frog (1-6)
Group	Grouped ID number for frogs based on capture time
Bd_Load	Bd loads based on copies of Bd ITS gene
Bd_PN	Bd infection status (P= positive, N= negative)
Date	Date of sample collection
Days_Since_Release	Number of days since initial capture for each sample
Time	Time of day of capture
Lat	Latitude of capture
Long	Longitude of capture
Sex	Sex of frog
Site	Site assignment for each frog
Landscape	Treatment (Continuous-Control, Continuous-Translocated, or Fragment-Translocated)
SVL	Snout-Vent Length (cm)
Mass	Mass (g)
Body_condition	Body condition calcuted by dividing SVL by mass
Habitat	Habitat of capture for each frog (Water, Ground, Tree, or Bromeliad)
Cortisol pg/ml	Cortisol levels in pg/mL
Cortisol_Log	Log10 transformed cortisol levels
CORT pg/ml	Corticosterone levels in pg/mL
CORT_Log	Log10 transformed corticosterone levels
pielou_e	Pielou's evenness of the microbiome
faith_pd	Faith's phylogenetic diversity of the microbiome
observed_otus	sOTU richness of the microbiome
shannon	Shannon's diversity of the microbiome
UU_MDS_1	Unweighted UniFrac nMDS axis 1
UU_MDS_2	Unweighted UniFrac nMDS axis 2
Inhib_Prop	Proportion of Bd inhibitory bacteria in the microbiome
Facil_Prop	Proportion of Bd facilitating bacteria in the microbiome
MDS1	Bray-Curtis nMDS axis 1
MDS2	Bray-Curtis nMDS axis 2
MDS3	Bray-Curtis nMDS axis 3
observed_otus Bagged Mean	Boostrap bagged mean saved from JMP generalized model
observed_otus Bagged Mean StdError	Boostrap bagged standard error saved from JMP generalized model
Cortisol_Log Bagged Mean	Boostrap bagged mean saved from JMP generalized model
Cortisol_Log Bagged Mean StdError	Boostrap bagged standard error saved from JMP generalized model
CORT_Log Bagged Mean	Boostrap bagged mean saved from JMP generalized model
CORT_Log Bagged Mean StdError	Boostrap bagged standard error saved from JMP generalized model
