# Supplementary material for: Linking microbiome and stress hormone responses in wild tropical treefrogs across continuous and fragmented forests
Source: Commun Biol. 2023 Dec 12;6:1261. doi: 10.1038/s42003-023-05600-9 (PMC10716138; doi:10.1038/s42003-023-05600-9)
Supplement: Supplementary file 8 — Supplementary Data 6 [file 42003_2023_5600_MOESM8_ESM.csv]

Feature ID	Kingdom	Phylum	Class	Order	Family	Genus	species	Confidence
b424d84c18a63e72647bad6e193f788b	Bacteria	Proteobacteria	Alphaproteobacteria	Rhizobiales	Hyphomicrobiaceae	Devosia		0.99591314
9536d1fe6d61d806375763a6d445fed2	Bacteria	Proteobacteria	Betaproteobacteria	Burkholderiales	Comamonadaceae	Variovorax	paradoxus	0.751628853
7d0905b9864c582654b487b8da6ca95f	Bacteria	Proteobacteria	Gammaproteobacteria	Enterobacteriales	Enterobacteriaceae			0.999999586
74b7dc5aa537fcaf4d0046dc7715b9bf	Bacteria	Proteobacteria	Gammaproteobacteria	Xanthomonadales	Xanthomonadaceae	Stenotrophomonas		0.910074155
04195686f2b70585790ec75320de0d6f	Bacteria	Proteobacteria	Gammaproteobacteria	Enterobacteriales	Enterobacteriaceae			0.999999717
833c74d17d7e8596b257faf36de29e9d	Bacteria	Proteobacteria	Betaproteobacteria					0.997689378
5a92e979b71dc78971b2fbc1f5126b47	Bacteria	Proteobacteria	Gammaproteobacteria	Pseudomonadales	Pseudomonadaceae	Pseudomonas		0.987323531
9c97546ce366d388b8c1c0106101fc8a	Bacteria	Cyanobacteria	Chloroplast	Chlorophyta				0.890861059
925e56c65cae6ca645de5b98f0dd5028	Bacteria	Proteobacteria	Gammaproteobacteria	Pseudomonadales	Pseudomonadaceae	Pseudomonas	veronii	0.991972366
2ea79eaaa0b23b2a7d2cf470cbaf72ea	Bacteria	Proteobacteria	Gammaproteobacteria	Pseudomonadales	Moraxellaceae	Enhydrobacter		0.717200638
d56536a97c18adccf18eb08958d93345	Bacteria	Proteobacteria	Gammaproteobacteria	Pseudomonadales	Pseudomonadaceae	Pseudomonas		0.91295001
c18afe570abfe82d2f746ecc6e291bab	Bacteria	Proteobacteria	Gammaproteobacteria	Enterobacteriales	Enterobacteriaceae			0.999999864
d17d008e00df2386ceef67459f5d7927	Bacteria	Proteobacteria	Alphaproteobacteria	Rhizobiales	Brucellaceae			0.994778291
90cbe9811f0f4800863a12196f6a20e4	Bacteria	Proteobacteria	Betaproteobacteria	Burkholderiales	Comamonadaceae			0.999956489
78b2487774accf5c335d7ece3664532e	Bacteria	Proteobacteria	Deltaproteobacteria	Myxococcales	Cystobacteraceae	Cystobacter		0.997508578
0fcc4a31c0f50689d484ae414d7de9bd	Bacteria	Proteobacteria	Gammaproteobacteria	Enterobacteriales	Enterobacteriaceae			0.999997364
c79810db83f04b758a71bfd81a885234	Bacteria	Proteobacteria	Gammaproteobacteria	Pseudomonadales	Pseudomonadaceae	Pseudomonas		0.94838593
6227e37360820869b9a808b9a36eca04	Bacteria	Proteobacteria	Betaproteobacteria	Burkholderiales	Burkholderiaceae	Burkholderia	bryophila	0.970380648
ad1f655757137bb8122cbe7b9a4ffb99	Bacteria	Bacteroidetes	[Saprospirae]	[Saprospirales]	Chitinophagaceae	Sediminibacterium		0.997112328
a538e0c72f940bfe5957d13756d7b83b	Bacteria	Proteobacteria	Alphaproteobacteria	Sphingomonadales	Sphingomonadaceae	Sphingomonas	asaccharolytica	0.703512568
5f8c4f83215d666e801e21278b17fb45	Bacteria	Proteobacteria	Alphaproteobacteria	Sphingomonadales	Sphingomonadaceae	Sphingomonas	azotifigens	0.962415333
20ff86c0ff40dbddd2e50c7a95daf8e2	Bacteria	Proteobacteria	Betaproteobacteria	Burkholderiales	Comamonadaceae			0.99880831
44e2bcff7c105191ea513b0a3b929c00	Bacteria	Cyanobacteria	Chloroplast	Stramenopiles				1
68db566a60ba7167b024b4c5032d9400	Bacteria	Actinobacteria	Actinobacteria	Actinomycetales	Actinomycetaceae	Actinomyces		0.999999986
535995d6db8c7132b4d43114b7705038	Bacteria	Bacteroidetes	Sphingobacteriia	Sphingobacteriales	Sphingobacteriaceae			0.813275215
da5602d4145c2faa24090f2cc4457d71	Bacteria	Actinobacteria	Actinobacteria	Actinomycetales	Micrococcaceae	Arthrobacter	sulfureus	0.727148674
4ac947e39abc893b57b011eb4e241f00	Bacteria	Bacteroidetes	Flavobacteriia	Flavobacteriales	[Weeksellaceae]			0.891129272
44ee711155026a5e8fc0c4e6ff15f4fb	Bacteria	Actinobacteria	Actinobacteria	Actinomycetales				0.999259903
a102e00d374f7e0e2513bbc222dc48c2	Bacteria	Proteobacteria	Betaproteobacteria	Neisseriales	Neisseriaceae	Aquitalea	magnusonii	0.982105386
691656f33e727f8857f5c9ee40ed05b1	Bacteria	Proteobacteria	Gammaproteobacteria	Pseudomonadales	Pseudomonadaceae	Pseudomonas	fragi	0.993498691
8710c04b020e770ee2e8a39c783e9e95	Bacteria	Proteobacteria	Betaproteobacteria	Burkholderiales	Comamonadaceae			0.99836614
9acc238746a1f2aa7745a0b5720c4eac	Bacteria	Proteobacteria	Gammaproteobacteria	Pseudomonadales	Moraxellaceae	Acinetobacter	guillouiae	0.842852674
0872b294f8ccbab386a7a0d69407a538	Bacteria	Armatimonadetes	Armatimonadia	Armatimonadales	Armatimonadaceae			0.999275316
3eff063d1217c221d899a4f2c40643f7	Bacteria	Proteobacteria	Deltaproteobacteria	Myxococcales				0.902373425
4f8f7c061e037b23c0fee9d4929891c5	Bacteria	Bacteroidetes	Sphingobacteriia	Sphingobacteriales	Sphingobacteriaceae			0.99899258
68fdd00986aa08922427e3ccdb6d6f41	Bacteria	Cyanobacteria	Synechococcophycideae	Pseudanabaenales	Pseudanabaenaceae	Pseudanabaena		0.999999985
f776a0e0170c51608a69421cdba38b9f	Bacteria	Proteobacteria	Betaproteobacteria	Burkholderiales	Oxalobacteraceae			0.715583071
b8161d57b960ad67630fd36f31d26ca5	Bacteria	Proteobacteria	Gammaproteobacteria	Xanthomonadales	Sinobacteraceae			0.999998978
265b65549f48e0cbd1ada5531016ea72	Bacteria	Actinobacteria	Actinobacteria	Actinomycetales	Microbacteriaceae	Microbacterium		0.901689836
e3a4a62adc4e83c274978806164b474a	Bacteria	Proteobacteria	Betaproteobacteria	Burkholderiales	Comamonadaceae			0.999996056
e1ad69c2249a66a6acc05e3951ea02dc	Bacteria	Proteobacteria	Gammaproteobacteria	Pseudomonadales	Pseudomonadaceae	Pseudomonas		0.712870735
9ff17b5d54a0b9482812235dda5774e2	Bacteria	Proteobacteria	Deltaproteobacteria	Myxococcales				0.981002395
6910702df3073cdcf1c1a3b8492c2c2f	Bacteria	Proteobacteria	Alphaproteobacteria	Caulobacterales	Caulobacteraceae	Phenylobacterium		0.923085154
ea12afbbde9f6d5cde18d5337134aedf	Bacteria	Actinobacteria	Thermoleophilia	Solirubrobacterales				0.999999997
5ce0d4b7e39086a5ffe578835f00fdbd	Bacteria	Proteobacteria	Alphaproteobacteria	Caulobacterales	Caulobacteraceae			0.999444357
1ba09da532a0f9985b3caf72a47b42e3	Bacteria	Proteobacteria	Gammaproteobacteria	Pseudomonadales	Moraxellaceae	Acinetobacter	rhizosphaerae	0.999255446
d284b92d7518959fe5d52aa45b687394	Bacteria	Proteobacteria	Gammaproteobacteria	Pseudomonadales	Pseudomonadaceae	Pseudomonas	veronii	0.915660915
f4909ad74d5b44aa7c3694798c21ea87	Bacteria	Proteobacteria	Betaproteobacteria	Burkholderiales	Burkholderiaceae	Burkholderia	bryophila	0.936705815
abfa9d60a135501a6f8ea749b93200fb	Bacteria	Proteobacteria	Betaproteobacteria	Burkholderiales	Comamonadaceae	Pelomonas		0.800490792
9745dcf6113a0bc2bd78b524c1d34246	Bacteria	Bacteroidetes	Flavobacteriia	Flavobacteriales	[Weeksellaceae]	Elizabethkingia	meningoseptica	0.999907101
3def9d4a2230985479469c6c3cf1cfe5	Bacteria	Proteobacteria	Betaproteobacteria	Burkholderiales	Comamonadaceae	Comamonas		0.81520465
02d21d204d2cc5c6f0581eefb33ac6d7	Bacteria	Proteobacteria	Gammaproteobacteria	Xanthomonadales	Xanthomonadaceae	Stenotrophomonas	geniculata	0.80375177
6f21015c009394da9ea9c93d0ef95979	Bacteria	Actinobacteria	Actinobacteria	Actinomycetales	Microbacteriaceae			0.999894226
73c0ea20d7f4219a467be11959c21c7d	Bacteria	Proteobacteria	Gammaproteobacteria	Enterobacteriales	Enterobacteriaceae	Pantoea		0.703863423
9f74473636e6874853d88dfcbcecff49	Bacteria	Firmicutes	Bacilli	Lactobacillales	Streptococcaceae	Lactococcus		0.999999625
ff59794505c46507c1c28e7c6042ef87	Bacteria	Cyanobacteria	Chloroplast	Streptophyta				0.999999842
a06f5fd3db9f925457a537135871f616	Bacteria	Proteobacteria	Betaproteobacteria	Burkholderiales	Oxalobacteraceae	Janthinobacterium	lividum	0.963617996
399a96716238bd9fb94415d1f390461b	Bacteria	Bacteroidetes	Flavobacteriia	Flavobacteriales	[Weeksellaceae]	Chryseobacterium		0.999919441
313ff9f5a805c6777206081ea4910b17	Bacteria	Proteobacteria	Gammaproteobacteria	Pseudomonadales	Pseudomonadaceae	Pseudomonas		0.963741069
353aed7f4ed868fed62d8aefa9e1e6b6	Bacteria	Proteobacteria	Betaproteobacteria	Burkholderiales	Comamonadaceae			0.999914564
5b31cc2016f451f58bffda2a0ec54ad8	Bacteria	Proteobacteria	Betaproteobacteria	Burkholderiales	Comamonadaceae	Delftia		0.863682331
a4ecfb2e708863a17978a0942358ffc3	Bacteria	Proteobacteria	Gammaproteobacteria	Enterobacteriales	Enterobacteriaceae			0.99982006
f74d8d6fb43aef9cbb8f37425f1f71d0	Bacteria	Proteobacteria	Alphaproteobacteria	Rhizobiales	Rhizobiaceae	Agrobacterium		0.907379831
ddf87afc2ab89c8c829935191750b71d	Bacteria	Proteobacteria	Betaproteobacteria	Burkholderiales	Burkholderiaceae	Burkholderia	andropogonis	0.999911655
3e5b27a1e78d5072f9ed5839609e17f6	Bacteria	Proteobacteria	Betaproteobacteria	Burkholderiales	Oxalobacteraceae			0.838960584
6cd7d3c6ff865e3e245ac01854ded571	Bacteria	Actinobacteria	Actinobacteria	Actinomycetales	Microbacteriaceae	Frigoribacterium		0.828693327
78c8a0b5213fc9673b976f029bd86f46	Bacteria	Bacteroidetes	Flavobacteriia	Flavobacteriales	[Weeksellaceae]	Chryseobacterium		0.999981983
ebb2708a4241985b4ab32780cb63ce74	Bacteria	Actinobacteria	Actinobacteria	Actinomycetales	Microbacteriaceae	Microbacterium	maritypicum	0.932131985
d633bcd857c1d23e06ff924d8ccb291a	Bacteria	Proteobacteria	Betaproteobacteria	Burkholderiales	Comamonadaceae	Variovorax		0.878064233
421dea8457bbae3467f20f4eeb752be6	Bacteria	Proteobacteria	Betaproteobacteria	Neisseriales	Neisseriaceae	Aquitalea	magnusonii	0.975931319
161551008a744871aa77a22127bc4369	Bacteria	Proteobacteria	Gammaproteobacteria	Enterobacteriales	Enterobacteriaceae			0.99999924
ad0afd7293b32bf565de97915ef4c20a	Bacteria	Proteobacteria	Gammaproteobacteria	Pseudomonadales	Pseudomonadaceae	Pseudomonas	viridiflava	0.979272524
0d7c3e325c2f91dd9acc29c18cb1ccae	Bacteria	Proteobacteria	Gammaproteobacteria	Pseudomonadales	Pseudomonadaceae	Pseudomonas	fragi	0.937549653
69d59c5808c632bd98d7f036f173c1c2	Bacteria	Bacteroidetes	Sphingobacteriia	Sphingobacteriales	Sphingobacteriaceae	Pedobacter		0.730961619
17306d85caf0ef057b77db81b78c8211	Bacteria	Proteobacteria	Alphaproteobacteria	Rhizobiales	Rhizobiaceae	Agrobacterium		0.775723416
94b1ef8083c28cad078b3df0d510a445	Bacteria	Proteobacteria	Betaproteobacteria	Burkholderiales	Comamonadaceae	Methylibium		0.759533395
4c0a49911a144103dc9b5aa1bc55a4d2	Bacteria	Actinobacteria	Actinobacteria	Actinomycetales	Microbacteriaceae			0.999893431
5147cf5e03fda37cd7d06a92925c0b72	Bacteria	Proteobacteria	Gammaproteobacteria	Enterobacteriales	Enterobacteriaceae	Serratia	marcescens	0.842632789
053c4d5b8717b60387f777efae437b40	Bacteria	Proteobacteria	Alphaproteobacteria	Rhizobiales	Bradyrhizobiaceae	Bradyrhizobium		0.767971717
b210a7f960e1c44de12cd2eaeeb3aaea	Bacteria	Proteobacteria	Alphaproteobacteria	Rhizobiales	Beijerinckiaceae	Beijerinckia		0.884372711
1490ca5374f595ef247b59dce5979c25	Bacteria	Proteobacteria	Alphaproteobacteria	Rhizobiales				0.999867428
cd3f4d62c36f16eddc0bb0f173f8a5da	Bacteria	Verrucomicrobia	[Spartobacteria]	[Chthoniobacterales]	[Chthoniobacteraceae]			0.996331047
fcb2697946d9bf613d189fad6e62fc1b	Bacteria	Acidobacteria	Acidobacteriia	Acidobacteriales	Acidobacteriaceae	Edaphobacter	modestum	0.802864559
c68aa1576b50ec13af31eaac361e70f9	Bacteria	Acidobacteria	Acidobacteriia	Acidobacteriales	Acidobacteriaceae	Granulicella	paludicola	0.993912235
c0dca63a9c8988c3a90c09958ce5f7fd	Bacteria	Proteobacteria	Alphaproteobacteria	Sphingomonadales	Sphingomonadaceae	Sphingomonas	wittichii	0.999827155
2bfe5dd7e7be296e9e5957ccad44b265	Bacteria	Actinobacteria	Actinobacteria	Actinomycetales	Pseudonocardiaceae	Pseudonocardia		0.99997692
518f8e02db274bf5bd690e0e0a698eff	Bacteria	Proteobacteria	Alphaproteobacteria	Rhizobiales	Methylocystaceae			0.998894693
90f2302841078ceb48eb539e9d6c7d1d	Bacteria	Proteobacteria	Alphaproteobacteria	Sphingomonadales	Sphingomonadaceae	Novosphingobium		0.859291025
f4b58b3c8dda28ddf5475ecb2b3a87a6	Bacteria	Proteobacteria	Gammaproteobacteria	Enterobacteriales	Enterobacteriaceae	Candidatus Phlomobacter		0.817469512
415e26399781d9e523a3122aa6938ed6	Bacteria	Proteobacteria	Alphaproteobacteria	Rhizobiales	Methylocystaceae			0.958671874
adbe6271fef0ca00758fa5859f6ba35d	Bacteria	Proteobacteria	Alphaproteobacteria	Ellin329				0.999998009
f68e5c54e3a606a99656d2f4b6138675	Bacteria	Acidobacteria	Solibacteres	Solibacterales	Solibacteraceae	Candidatus Solibacter		0.99840475
e625d004f7d31397741df23d8349df96	Bacteria	Proteobacteria	Alphaproteobacteria	Sphingomonadales	Sphingomonadaceae	Novosphingobium		0.967484383
209ea57ab2df45f3e641fabc55bc67cf	Bacteria	Proteobacteria	Betaproteobacteria	Burkholderiales	Comamonadaceae			0.999007237
9f35486002610ee31e74782472f4daad	Bacteria	Proteobacteria	Alphaproteobacteria	Sphingomonadales	Sphingomonadaceae	Novosphingobium		0.975720364
335efb475b97aeb92373e3eb4426ff8d	Bacteria	Proteobacteria	Alphaproteobacteria	Rhizobiales				0.952473098
9a00022921ca746c56c76e84cf9a083e	Bacteria	Proteobacteria	Alphaproteobacteria	Rhizobiales	Beijerinckiaceae	Methylovirgula	ligni	0.907160642
e66860dbaac1010e5b69f9780d84b3b2	Bacteria	Proteobacteria	Alphaproteobacteria	Rhizobiales	Methylobacteriaceae	Methylobacterium		0.999999991
3639845658b3b29545c01585c896daae	Bacteria	Cyanobacteria	Chloroplast	Stramenopiles				0.999999999
42ecfe8f54cae5ed0d6f1abede2a9417	Bacteria	Acidobacteria	Acidobacteriia	Acidobacteriales	Acidobacteriaceae	Terriglobus		0.99999318
c8416063e1bffaacc575c714e60435aa	Bacteria	Proteobacteria	Betaproteobacteria	Burkholderiales				0.986086716
53609d8db4e52b4f03beab3bc44ad5ba	Bacteria	Actinobacteria	Actinobacteria	Actinomycetales	Nocardiaceae	Rhodococcus		0.999958639
7da3ef5d78d33282fcb3964ebf837a9b	Bacteria	Cyanobacteria	Chloroplast	Chlorophyta	Trebouxiophyceae	Coccomyxa	solorinae-saccatae	0.999887973
fe051d3c5ea28725248b2acefc6075c7	Bacteria	Proteobacteria	Betaproteobacteria	Burkholderiales	Burkholderiaceae	Burkholderia		0.99980028
b71fdb56f88d8fd2f24067b907ec118b	Bacteria	Proteobacteria	Betaproteobacteria	Burkholderiales	Comamonadaceae			0.999448191
6142f3bf10eec2ef6e6fc8a7ad9ac8a0	Bacteria	Proteobacteria	Gammaproteobacteria	Xanthomonadales	Sinobacteraceae			0.874496801
0aeb5b8955f790e3baff57ba78e49824	Bacteria	Actinobacteria	Thermoleophilia	Solirubrobacterales				0.999992135
ae073ae3ac67cac5650b03d6a6601d82	Bacteria	Proteobacteria	Betaproteobacteria	Burkholderiales	Comamonadaceae	Methylibium		0.878297415
c1e395d8400a4372ab917dc8a97cd3e8	Bacteria	Proteobacteria	Betaproteobacteria	Burkholderiales	Comamonadaceae	Methylibium		0.983614487
10d21a39822bc061f4a4fe0a871554ca	Bacteria	Proteobacteria	Alphaproteobacteria	Caulobacterales	Caulobacteraceae	Asticcacaulis		0.999975997
c7bd541b0654a1f012890aa005b6fb46	Bacteria	Actinobacteria	Actinobacteria	Actinomycetales	Micromonosporaceae	Actinoplanes		0.998596335
e8d4e8199c3266788a1a0938bb10bb69	Bacteria	Proteobacteria	Alphaproteobacteria	Rhizobiales	Rhizobiaceae	Agrobacterium		0.984248032
00820dbef076ccfe5b0196ed3584c605	Bacteria	Cyanobacteria	Chloroplast	Stramenopiles				1
f0266616ccbf7ff449033b00e3a370c7	Bacteria	Proteobacteria	Alphaproteobacteria	Rhizobiales	Rhizobiaceae	Rhizobium		0.997649859
846fcd414efcf6c22163dc7828f8c95f	Bacteria	Acidobacteria	Acidobacteriia	Acidobacteriales	Acidobacteriaceae	Terriglobus		0.999872635
c2dd4ca3b08a5c4fb783abbe5c9e0133	Bacteria	Acidobacteria	Acidobacteriia	Acidobacteriales	Acidobacteriaceae	Granulicella	paludicola	0.723168723
84058945c0cd65cefa3729c1706a1ed0	Bacteria	Acidobacteria	Acidobacteriia	Acidobacteriales	Acidobacteriaceae	Granulicella	paludicola	0.999074388
84abf2db712434a6bf8f7c8b127048c3	Bacteria	Bacteroidetes	Cytophagia	Cytophagales	Cytophagaceae	Hymenobacter		0.999999999
94b000e59b7ac160b0416c9ab45ff0bf	Bacteria	Firmicutes	Bacilli	Lactobacillales	Enterococcaceae	Enterococcus		0.877787469
0699c17a67e0a537c465530aa49da1f5	Bacteria	Proteobacteria	Deltaproteobacteria	Myxococcales	Haliangiaceae			0.999998345
5680ba8a48f9739cccb2c26a7a257d60	Bacteria	Verrucomicrobia	[Spartobacteria]	[Chthoniobacterales]	[Chthoniobacteraceae]			0.805547425
eaee51a698bd7a275f42982ac66dd47e	Bacteria	Actinobacteria	Actinobacteria	Actinomycetales	Micromonosporaceae	Actinoplanes		0.761735023
2457755f218ce6eab2cfa507eb31f2fd	Bacteria	Acidobacteria	Acidobacteriia	Acidobacteriales	Koribacteraceae			0.999996275
04d89f63bbfdf6d8f836123bc47251b4	Bacteria	Proteobacteria	Alphaproteobacteria	Sphingomonadales	Sphingomonadaceae	Sphingomonas		0.983596036
f5a8edcca6d3ed5107cb077e7b84c16b	Bacteria	Proteobacteria	Alphaproteobacteria	Rhizobiales	Rhizobiaceae	Agrobacterium		0.777830792
d39ac3a863c67265d5d85616765a8eec	Bacteria	Acidobacteria	Acidobacteriia	Acidobacteriales	Acidobacteriaceae	Granulicella	aggregans	0.705047022
fba64065867b84c482b878e3a9113307	Bacteria	Proteobacteria	Gammaproteobacteria	Xanthomonadales	Xanthomonadaceae			0.997654562
9445c9d9bf57d19fd8ed5d62497694ca	Bacteria	Proteobacteria	Alphaproteobacteria	Rhizobiales	Methylocystaceae			0.971908418
349e1850fbea4f655eaf9dd95686a74f	Bacteria	Proteobacteria	Alphaproteobacteria	Sphingomonadales	Sphingomonadaceae	Sphingobium		0.999682864
2b6f0007ca0454d2b9f875bbb5a1dc98	Bacteria	Actinobacteria	Actinobacteria	Actinomycetales	Pseudonocardiaceae	Pseudonocardia		0.999117619
d6a6e63a206608d1b40dc49bfd7c1d50	Bacteria	Proteobacteria	Deltaproteobacteria	Myxococcales				0.99988069
3dcba4001cf20a15f10e747326b6f1f7	Bacteria	Proteobacteria	Alphaproteobacteria	Rickettsiales	mitochondria	Pleurozia	purpurea	0.989940079
0bced7f24338108969b842e139084e1f	Bacteria	Actinobacteria	Actinobacteria	Actinomycetales	Pseudonocardiaceae	Actinomycetospora		0.993270726
d2d7e2cc47d070c22b85ac02927fbf9d	Bacteria	Proteobacteria	Alphaproteobacteria	Rhizobiales	Beijerinckiaceae	Beijerinckia		0.994830923
2e4ea3a9e9fb0a7c96539df4f741e6cd	Bacteria	Proteobacteria	Alphaproteobacteria	Rhizobiales	Hyphomicrobiaceae	Rhodoplanes		0.920279378
c764d231d17dc0180701e1e0a929b945	Bacteria	Armatimonadetes	Chthonomonadetes	Chthonomonadales	Chthonomonadaceae			0.99999714
32e12b482856c87302a82963b8230c4b	Bacteria	Verrucomicrobia	[Spartobacteria]	[Chthoniobacterales]	[Chthoniobacteraceae]	DA101		0.999993369
a7bbbe601000bd5b110e1b46c6db0afe	Bacteria	Actinobacteria	Actinobacteria	Actinomycetales	Frankiaceae			0.748048421
4ab2965d3cd18a1cd06f9e9c0b4d47e3	Bacteria	Proteobacteria	Alphaproteobacteria	Rhodospirillales	Acetobacteraceae			0.990743106
8c2a238b9d25c44bee65088199a098f6	Bacteria	Proteobacteria	Alphaproteobacteria	Sphingomonadales	Sphingomonadaceae	Novosphingobium		0.887100148
a0ad261df96ea1db99599fadf017d1cc	Bacteria	Proteobacteria	Alphaproteobacteria	Rhizobiales	Methylocystaceae			0.989986343
1f23f702c272546c7a741f770101aba9	Bacteria	Proteobacteria	Gammaproteobacteria	Xanthomonadales	Xanthomonadaceae	Luteibacter	rhizovicinus	0.999813543
bf8a8bb4295f85eab91c21d2ce34e927	Bacteria	Actinobacteria	Actinobacteria	Actinomycetales	Frankiaceae			0.999880447
2169a46fb69a15cc95dcb362526aa598	Bacteria	Planctomycetes	Planctomycetia	Gemmatales	Isosphaeraceae			0.999818354
b6ee27c394e95bfdb8a1d7155ca07f77	Bacteria	Acidobacteria	Solibacteres	Solibacterales	Solibacteraceae	Candidatus Solibacter		0.999993181
db342e6ca1539c614836e8ddf63cacc0	Bacteria	Acidobacteria	DA052	Ellin6513				1
49e5a4e46d7c2e7d777bf89340100135	Bacteria	Proteobacteria	Alphaproteobacteria	Caulobacterales	Caulobacteraceae			0.991734817
15ce76bda64543453765aad25fcc52c4	Bacteria	Proteobacteria	Alphaproteobacteria	Rhizobiales				0.999988664
24066d67fd3ef4076b497ee517546a28	Bacteria	Proteobacteria	Alphaproteobacteria	Caulobacterales	Caulobacteraceae			0.999430459
29366caff7404f9ebdef74ef2160f177	Bacteria	Actinobacteria	Actinobacteria	Actinomycetales	Micromonosporaceae			0.999998351
ba3878171a7d13b7fa3aaa33b936926d	Bacteria	Proteobacteria	Betaproteobacteria	Burkholderiales	Burkholderiaceae	Burkholderia	glathei	0.99798194
096d5acf1e1ec5aa8e4e8d89bce124be	Bacteria	Proteobacteria	Gammaproteobacteria	Xanthomonadales	Sinobacteraceae			0.999993734
51b899161245fd814e241c92e09aa453	Bacteria	Proteobacteria	Betaproteobacteria	Burkholderiales	Burkholderiaceae	Burkholderia		0.996582511
2ef0c4323eec6ade3205257818332e70	Bacteria	Acidobacteria	Acidobacteriia	Acidobacteriales	Acidobacteriaceae	Bryocella	elongata	0.891480876
052051caa001aa7a7c8cc7e2b09ed425	Bacteria	Proteobacteria	Deltaproteobacteria	Myxococcales				0.998927499
fc5843d289c11ebe394a0d49a35657b1	Bacteria	Proteobacteria	Alphaproteobacteria	Caulobacterales	Caulobacteraceae			0.869757496
7b608094b3f6d5a24aa35cd81b692145	Bacteria	Acidobacteria	Solibacteres	Solibacterales	Solibacteraceae	Candidatus Solibacter		0.999960187
2673ecce00ca14420f0a97277467fd1a	Bacteria	Acidobacteria	Solibacteres	Solibacterales	Solibacteraceae			0.996084113
9aaa6a1f79cda38afb5bb4d453735b13	Bacteria	Acidobacteria	Solibacteres	Solibacterales	Solibacteraceae	Candidatus Solibacter		0.999889569
9870b6ec17ac80f5802be3fe9a354408	Bacteria	Cyanobacteria	Chloroplast	Chlorophyta				0.974406059
13047d01816b15c2304ed68a32ac210a	Bacteria	Proteobacteria	Gammaproteobacteria	Xanthomonadales	Xanthomonadaceae			0.99108963
691a09474e6bdff9447c012cc5aaa662	Bacteria	Acidobacteria	Solibacteres	Solibacterales				0.796444725
b71d396744bdd7f5cc4706987ffda121	Bacteria	Cyanobacteria	Nostocophycideae	Nostocales	Nostocaceae	Stigonema	ocellatum	0.707651432
81b7123853f375d265e2362c802bdd35	Bacteria	Proteobacteria	Alphaproteobacteria	Sphingomonadales	Sphingomonadaceae	Novosphingobium		0.891380676
c3204bb70b438f886657fd84ba0c113a	Bacteria	Acidobacteria	Acidobacteriia	Acidobacteriales	Acidobacteriaceae	Edaphobacter	modestum	0.8245859
b48a25941ae901a73b4a2830cc24b382	Bacteria	Proteobacteria	Gammaproteobacteria	Pseudomonadales	Pseudomonadaceae	Pseudomonas		0.728781437
400a2c567bbea43c0cc3950740bb154d	Bacteria	Actinobacteria	Actinobacteria	Actinomycetales	Mycobacteriaceae	Mycobacterium		0.849400928
7c51d268bb0bdca9799296886777100d	Bacteria	Verrucomicrobia	[Spartobacteria]	[Chthoniobacterales]	[Chthoniobacteraceae]			0.999901789
d28e5dd00769a128535f8afde96e2def	Bacteria	Proteobacteria	Alphaproteobacteria	Rhizobiales	Methylocystaceae			0.999945989
27143e6e554af1d2a8a024334d43089d	Bacteria	Verrucomicrobia	[Spartobacteria]	[Chthoniobacterales]	[Chthoniobacteraceae]	DA101		0.999999839
e5d9e1f99e29777c97fbaa0d5014ed74	Bacteria	Verrucomicrobia	[Spartobacteria]	[Chthoniobacterales]	[Chthoniobacteraceae]			0.999574032
1db943a26d1de0e3006bd1216cdf4f43	Bacteria	Proteobacteria	Betaproteobacteria	Burkholderiales				0.987648829
fdc2d757d4cab546f9f17fd4b0e81ec7	Bacteria	Acidobacteria	Acidobacteriia	Acidobacteriales	Acidobacteriaceae			0.993994883
d7ffd247303be2b9ce95774937413ced	Bacteria	Acidobacteria	[Chloracidobacteria]	RB41	Ellin6075			0.999999674
a3bc46ee420756c37446d8715658c24f	Bacteria	Proteobacteria	Alphaproteobacteria	Sphingomonadales	Sphingomonadaceae	Sphingomonas	wittichii	0.991656084
a6297e3c33bdc89ab88d98559a2695f9	Bacteria	Armatimonadetes	Armatimonadia	Armatimonadales	Armatimonadaceae			0.99960943
703e30961512d55a3f06f1b17fcd5d20	Bacteria	Proteobacteria	Alphaproteobacteria	Sphingomonadales	Sphingomonadaceae	Sphingomonas		0.991307281
c356d3fd2864f8403cb35dab804018be	Bacteria	Planctomycetes	Planctomycetia	Gemmatales	Isosphaeraceae			0.999962272
9b3932d4aff6bf3380f3074e4bc323c9	Bacteria	Actinobacteria	Actinobacteria	Actinomycetales	Microbacteriaceae	Yonghaparkia		0.940102561
98d522ede1f946f597423e110882d04b	Bacteria	Acidobacteria	Solibacteres	Solibacterales	Solibacteraceae			0.99981085
50e26deb1b750adfbf3a070bd2bb1c66	Bacteria	Proteobacteria	Alphaproteobacteria	Sphingomonadales	Sphingomonadaceae	Sphingomonas	wittichii	0.999888
e12f5930b57f161b6ac5794cceb1f2dc	Bacteria	Acidobacteria	Acidobacteriia	Acidobacteriales	Acidobacteriaceae			0.999999996
540f35d770260b3a956d9eba716fb3c8	Bacteria	Bacteroidetes	Sphingobacteriia	Sphingobacteriales	Sphingobacteriaceae			0.999999978
af40a21cc0bf59a765cf017f3bbb50b9	Bacteria	Actinobacteria	Actinobacteria	Actinomycetales	Micromonosporaceae	Actinoplanes		0.843439011
6a7c37cc22bf5f52c206830344ec69e4	Bacteria	Proteobacteria	Alphaproteobacteria	Sphingomonadales	Sphingomonadaceae			0.762280534
a7377b10f26347f0846d12d81d4bdafc	Bacteria	Proteobacteria	Alphaproteobacteria	Rhizobiales	Methylobacteriaceae	Methylobacterium	organophilum	0.953971139
b15b3e03981d7d8124ea7358df885b48	Bacteria	Proteobacteria	Alphaproteobacteria	Ellin329				0.999998482
88aa75c2748bb026f9877d7efbd4b63c	Bacteria	Acidobacteria	Solibacteres	Solibacterales	Solibacteraceae			0.900464411
411f4ff0ee2f93df51c04efff21ea50c	Bacteria	Proteobacteria	Gammaproteobacteria	Xanthomonadales	Sinobacteraceae			0.999998539
943f4732a76858778117c11d4dc86f00	Bacteria	Proteobacteria	Alphaproteobacteria	Rhodospirillales	Rhodospirillaceae			0.950536883
12ca429aae1b02b71b6eb40618c27ec0	Bacteria	Proteobacteria	Alphaproteobacteria	Sphingomonadales	Sphingomonadaceae			0.999999872
bddc1a5843b8d3250273834aa8502296	Bacteria	Acidobacteria	Solibacteres	Solibacterales	Solibacteraceae	Candidatus Solibacter		0.99965614
545c662bd4d56f346dccb7aae4907ce0	Bacteria	Actinobacteria	Thermoleophilia	Solirubrobacterales	Patulibacteraceae			0.999909159
78510d7ea84c91c7827e85551ff29301	Bacteria	Proteobacteria	Alphaproteobacteria	Rhizobiales	Methylocystaceae			0.999952802
9684f5fb306ec21d98880f90fe0c5e93	Bacteria	Actinobacteria	Actinobacteria	Actinomycetales	Nocardioidaceae			0.999686376
623ccc7c69c48ebacb2256b60b89d047	Bacteria	Bacteroidetes	[Saprospirae]	[Saprospirales]	Chitinophagaceae	Flavisolibacter		0.823037662
b92e7f508419066aea12d3c02847de72	Bacteria	Proteobacteria	Alphaproteobacteria	Rhodospirillales	Acetobacteraceae	Acidisoma		0.999887581
a6c49f6b41f10f8c032a4d5b80658aa7	Bacteria	Proteobacteria	Alphaproteobacteria	Caulobacterales	Caulobacteraceae	Phenylobacterium		0.971363627
b4f854c8e7ac8bd64a5cc5ed0cfb4e42	Bacteria	Proteobacteria	Gammaproteobacteria	Legionellales	Coxiellaceae			0.991612313
d611eda4452743a7f71d0aa003d41bc3	Bacteria	Proteobacteria	Betaproteobacteria	Burkholderiales	Alcaligenaceae	Achromobacter	xylosoxidans	0.844317447
fcd034f1c7b4d711dac3b4856f362ad9	Bacteria	Proteobacteria	Gammaproteobacteria	Xanthomonadales	Xanthomonadaceae	Luteibacter	rhizovicinus	0.998941714
3d807853d3289ff6d3e3a66ebe5472a6	Bacteria	Proteobacteria	Alphaproteobacteria	Rhodospirillales	Acetobacteraceae			0.994931856
5c9aabae2f21e8c3fe5487802d2d83a4	Bacteria	Proteobacteria	Alphaproteobacteria	Rhodospirillales	Acetobacteraceae			0.96229572
4882250868e228bb40a002fe0e8b6d20	Bacteria	Proteobacteria	Alphaproteobacteria	Rhizobiales	Methylocystaceae			0.911868321
2bb0cab04e5f861cdcc773bd4d2eefa4	Bacteria	Proteobacteria	Alphaproteobacteria	Sphingomonadales	Sphingomonadaceae	Novosphingobium		0.704197062
b9e2c9b8f991a3a9fc62da2e221da80b	Bacteria	Proteobacteria	Alphaproteobacteria	Caulobacterales	Caulobacteraceae			0.99717824
a7b31dfeac6c7276ca5fb81ed8b52ddb	Bacteria	Proteobacteria	Alphaproteobacteria	Sphingomonadales	Sphingomonadaceae	Sphingomonas	wittichii	0.999938899
f1625c2db843a9e4f0abab882890a72b	Bacteria	Actinobacteria	Thermoleophilia	Solirubrobacterales	Conexibacteraceae			0.998553609
7c41821c8e6d31b004cb481649dadf6c	Bacteria	Actinobacteria	Actinobacteria	Actinomycetales	Micromonosporaceae			0.884997135
425f941a5b1d205fa36ad3638f0abd1a	Bacteria	Proteobacteria	Alphaproteobacteria	Caulobacterales	Caulobacteraceae			0.999306249
0f1bc9d587442011b3125c124e4464eb	Bacteria	Bacteroidetes	Cytophagia	Cytophagales	Cytophagaceae	Hymenobacter		0.999999999
18ddb527d50a19a9d214948a86a358a6	Bacteria	Acidobacteria	Acidobacteriia	Acidobacteriales	Acidobacteriaceae	Edaphobacter		0.748207905
13c1f27a26a969972cb1d17d4f6cb8e0	Bacteria	Proteobacteria	Gammaproteobacteria	Xanthomonadales	Sinobacteraceae			0.999327552
47a253a0f720955a6350790b8bc9ca78	Bacteria	Proteobacteria	Gammaproteobacteria	Pseudomonadales	Moraxellaceae	Acinetobacter	rhizosphaerae	0.999220923
d4a5078a3faac3cccf971ab7568e0a97	Bacteria	Actinobacteria	Actinobacteria	Actinomycetales	Kineosporiaceae			0.999583174
201bd40d9c1714a8da5398c23d70014a	Bacteria	Proteobacteria	Alphaproteobacteria	Rhizobiales	Bradyrhizobiaceae			0.99990991
00983e0bbf520f31a7fc379046b8d1fb	Bacteria	Bacteroidetes	[Saprospirae]	[Saprospirales]	Chitinophagaceae			0.979616653
aa7b1441f43a0b6c9bf9410cf7c4f6ed	Bacteria	Acidobacteria	Acidobacteriia	Acidobacteriales	Acidobacteriaceae	Granulicella	aggregans	0.95061628
a3707a4f137715d5bc86f9acfb9efb87	Bacteria	Proteobacteria	Betaproteobacteria	Burkholderiales	Alcaligenaceae			0.700201242
a6cb3bd1efd1f4961c9c620d2715fd4d	Bacteria	Bacteroidetes	Sphingobacteriia	Sphingobacteriales	Sphingobacteriaceae	Pedobacter		0.986400321
85317caf20bc08dc442c0ba3cec82e1b	Bacteria	Proteobacteria	Alphaproteobacteria	Rhizobiales	Methylocystaceae			0.989773042
dd55670a7993a5317059df033d09d63f	Bacteria	Proteobacteria	Betaproteobacteria	Burkholderiales	Oxalobacteraceae	Herbaspirillum		0.993390287
f3bc9d01ce555f038e358ed29cd904e8	Bacteria	Proteobacteria	Alphaproteobacteria	Rhizobiales	Methylocystaceae			0.998905391
15fc49749b9729af36f0b295dd51c11a	Bacteria	Actinobacteria	Actinobacteria	Actinomycetales	Pseudonocardiaceae	Actinomycetospora		0.999450941
bc3ca5be9cc3f0b46ad7f6893390849c	Bacteria	Proteobacteria	Alphaproteobacteria	Caulobacterales	Caulobacteraceae			0.999521118
745737bdcd2306197545f33d881bc130	Bacteria	Proteobacteria	Alphaproteobacteria	Caulobacterales	Caulobacteraceae			0.99841646
ae888117aee69d35528a7cfc8aab3e66	Bacteria	Proteobacteria	Betaproteobacteria	A21b	EB1003			0.999998467
1320efc8f40ad446e2e3b6195c396894	Bacteria	Proteobacteria	Alphaproteobacteria	Ellin329				0.999997769
41f1cfaa62c668b4a4eee7e201c1d94f	Bacteria	Proteobacteria	Alphaproteobacteria	Rhizobiales	Methylocystaceae			0.915044473
26e42b468cc0637663dbe85ad5cab41d	Bacteria	Proteobacteria	Alphaproteobacteria	Rhizobiales	Methylocystaceae			0.966705876
51e4182fc25b356d52164f3de0d5d4b6	Bacteria	Proteobacteria	Alphaproteobacteria	Rhizobiales	Methylobacteriaceae	Methylobacterium	komagatae	0.93735607
7f42f9428663b7c561e6aa95e3742b68	Bacteria	Proteobacteria	Deltaproteobacteria	Myxococcales				0.99973801
65108035538db04f9cc18495064c2399	Bacteria	Cyanobacteria	4C0d-2	MLE1-12				0.999999999
2a4d07bf02094dbc9d592c573acf45d9	Bacteria	Actinobacteria	Actinobacteria	Actinomycetales	Nocardioidaceae	Marmoricola	aequoreus	0.980780262
f712e93209206a1c210126deb816584e	Bacteria	Cyanobacteria	Chloroplast	Streptophyta				1
2c69db4555bee3fd4c2a918118efe5a2	Bacteria	Chloroflexi	Thermomicrobia	Ellin6537				1
fed451bb628cf9cd82d81d0429340a62	Bacteria	Proteobacteria	Alphaproteobacteria	Caulobacterales	Caulobacteraceae			0.999796062
a84e936f05b7df2d7d37accedcb8f602	Bacteria	Acidobacteria	Acidobacteriia	Acidobacteriales	Acidobacteriaceae	Edaphobacter		0.747418214
f1648e70ba74b5477cc54a9a95a94001	Bacteria	Proteobacteria	Alphaproteobacteria	Caulobacterales	Caulobacteraceae			0.912024019
733329a2c7ec0e56383e91d4d0d3d7a7	Bacteria	Bacteroidetes	Cytophagia	Cytophagales	Cytophagaceae	Hymenobacter		0.999999998
674bddad64912be8143435ea38ce0094	Bacteria	FBP						1
369a2292b577dacaee60d3420b9cc887	Bacteria	Bacteroidetes	Cytophagia	Cytophagales	Cytophagaceae	Spirosoma		0.999999894
902ac988d8ca709bd7c58e51ea67ff61	Bacteria	Proteobacteria	Deltaproteobacteria	Myxococcales	Polyangiaceae			0.999997932
774bee7f23a28659432cef081de3dc08	Bacteria	Bacteroidetes	Cytophagia	Cytophagales	Cytophagaceae	Hymenobacter		0.999999997
940760b0c29e0cf8ebed36276fd3967e	Bacteria	Bacteroidetes	Cytophagia	Cytophagales	Cytophagaceae	Hymenobacter		0.999999996
ae10a1f319db8bb849b4f9956c5c4524	Bacteria	Proteobacteria	Alphaproteobacteria	Rhodospirillales	Acetobacteraceae			0.939652561
14e75004d462f159b9cf5611664dd495	Bacteria	Proteobacteria	Alphaproteobacteria	Rhizobiales	Methylocystaceae			0.999962794
5f5cfbb79d1693c6d4b1f30b0f0a0e84	Bacteria	Proteobacteria	Alphaproteobacteria	Caulobacterales	Caulobacteraceae			0.998704363
6e0e11c7fc4208ecca99178769fb0d80	Bacteria	Proteobacteria	Alphaproteobacteria	Sphingomonadales	Sphingomonadaceae	Sphingomonas		0.817530073
34a24da7d2f6a736b977dc35b367bbdb	Bacteria	Proteobacteria	Gammaproteobacteria	Xanthomonadales	Sinobacteraceae			0.999999146
df88e281ca9b6c99dda1cfec88144146	Bacteria	Planctomycetes	Phycisphaerae	WD2101				0.999999998
01c70f52ecc36958870d9c4cda57e27e	Bacteria	Acidobacteria	Acidobacteriia	Acidobacteriales	Acidobacteriaceae			0.791550331
37f9acf730e8b4cc19ef577505b22f9e	Bacteria	Actinobacteria	Actinobacteria	Actinomycetales	Micromonosporaceae	Actinoplanes	brasiliensis	0.741104041
f56ac3b0cb6730d758b299f2a413dca2	Bacteria	Proteobacteria	Alphaproteobacteria	Rhizobiales	Beijerinckiaceae	Beijerinckia		0.895225103
04968979dc73c7e7736cec5f227b4185	Bacteria	Actinobacteria	Thermoleophilia	Solirubrobacterales				0.999999995
6e4dda462c4a0fbf51fb22a1e041b8ab	Bacteria	Planctomycetes	Phycisphaerae	WD2101				0.999999924
491418e6c167e6d68b3198b0c00a0053	Bacteria	Bacteroidetes	[Saprospirae]	[Saprospirales]	Chitinophagaceae			0.999142381
3bb21f3bef3c7b87fd047581d274048a	Bacteria	Proteobacteria	Alphaproteobacteria	Rhizobiales	Brucellaceae			0.996568757
0c4981d11fc433750f2c7b13ed347752	Bacteria	Proteobacteria	Alphaproteobacteria	Rhodospirillales	Acetobacteraceae			0.969653377
82f46359d72e83bc5374f916441e5104	Bacteria	Acidobacteria	Solibacteres	Solibacterales	Solibacteraceae			0.998617824
22394c0bda4e5e923638e35c883f8933	Bacteria	Proteobacteria	Alphaproteobacteria	Rhizobiales	Methylocystaceae			0.967687818
6a25711bd8bab00a81cc3a9f026f9c77	Bacteria	Proteobacteria	Betaproteobacteria	Burkholderiales	Oxalobacteraceae	Herbaspirillum	autotrophicum	0.831508406
50bb6f41f932789afd146a5b1054692a	Bacteria	Acidobacteria	Acidobacteriia	Acidobacteriales	Acidobacteriaceae			0.992710836
99dd18dfe8469f5089fc2f3dd97ad86d	Bacteria	Proteobacteria	Alphaproteobacteria	Sphingomonadales	Sphingomonadaceae	Sphingomonas	wittichii	0.957577435
b375b791042375ed322084debc5a3fcb	Bacteria	Proteobacteria	Gammaproteobacteria	Xanthomonadales	Xanthomonadaceae	Dokdonella		0.992630558
a33a784e3617bbd6ab2a2719bc471951	Bacteria	Proteobacteria	Alphaproteobacteria	Rhizobiales	Beijerinckiaceae			0.99977042
aa055096f65e10ae3fb7acc10cbaa2ca	Bacteria	Proteobacteria	Alphaproteobacteria	Ellin329				0.999997903
3cf982a2a3028e893b0bf402dc83c24b	Bacteria	Proteobacteria	Alphaproteobacteria	Rhizobiales	Methylocystaceae			0.999379778
94650d81f3f14b948edfadca3ca7b166	Bacteria	Proteobacteria	Betaproteobacteria	Burkholderiales	Oxalobacteraceae	Janthinobacterium		0.990967058
c957ea946b55ca7c0bf747be51e15db1	Bacteria	Chloroflexi	TK10	AKYG885	Dolo			0.999924441
45411c8a5f005c1954b51cd5ac557e81	Bacteria	Proteobacteria	Alphaproteobacteria	Rhizobiales				0.999995762
b96e1222f3a386af44f4f1fd86a54a19	Bacteria	Actinobacteria	Thermoleophilia	Solirubrobacterales	Patulibacteraceae			0.995982268
b9e2a2d2b42088485e3acb731a011ce6	Bacteria	Proteobacteria	Alphaproteobacteria	Caulobacterales	Caulobacteraceae			0.999541502
4c2c2571a8f3e7f788f52b1eb8fbea30	Bacteria	Proteobacteria	Deltaproteobacteria	Myxococcales				0.999732266
138146a9e071b81e975e237b0793c2b3	Bacteria	Actinobacteria	Actinobacteria	Actinomycetales	Micromonosporaceae	Actinoplanes		0.999665679
3636e6e506bfcba38bbab5aa3afb8a51	Bacteria	Proteobacteria	Alphaproteobacteria	Caulobacterales	Caulobacteraceae			0.980676108
8f3591e708fedd9b1a96bab86ad299af	Bacteria	Acidobacteria	Acidobacteria-6	iii1-15				0.999998138
4f1c1a957d9e67a101a42535d60fa7cc	Bacteria	Actinobacteria	Actinobacteria	Actinomycetales	Kineosporiaceae			0.913744943
4498ac502f48726846fee0bd7e9eba43	Bacteria	Proteobacteria	Alphaproteobacteria	Rhizobiales	Methylocystaceae			0.973706347
e2d7cc2cec3eb97ac19def6631f59af2	Bacteria	Proteobacteria	Deltaproteobacteria	Myxococcales	Haliangiaceae			0.933360509
874a6f211d0b98c66d26ca4e32943137	Bacteria	Proteobacteria	Gammaproteobacteria	Xanthomonadales	Sinobacteraceae			0.999862127
9005cec991e5b0c00a9df3c29626f905	Bacteria	Proteobacteria	Alphaproteobacteria	Rhizobiales	Methylocystaceae			0.927954918
840b39a13a79bb90b44b8b4c923e709b	Bacteria	Proteobacteria	Alphaproteobacteria	Rhizobiales	Beijerinckiaceae	Beijerinckia		0.98820752
a129879f9e60d4e76440f5e5976a7d7d	Bacteria	Bacteroidetes	[Saprospirae]	[Saprospirales]	Chitinophagaceae			0.999999919
c21662cf4d104c63633d2f1171bc318b	Bacteria	Acidobacteria	Acidobacteriia	Acidobacteriales	Acidobacteriaceae			0.974919894
2d9c70fafa890d86f8d169f0d9328bb4	Bacteria	Acidobacteria	Acidobacteriia	Acidobacteriales	Acidobacteriaceae	Acidicapsa	ligni	0.819290682
ee93094d13b8e486bc17bbd26a4a63d4	Bacteria	Proteobacteria	Alphaproteobacteria	Rhodospirillales	Acetobacteraceae			0.997323431
9375f02bc388e0ce08ebe82770ed5826	Bacteria	Bacteroidetes	[Saprospirae]	[Saprospirales]	Chitinophagaceae			0.743324407
2617673dda1e5a4bd36f77224281d75c	Bacteria	Actinobacteria	Actinobacteria	Actinomycetales	Nocardioidaceae			0.999997181
89e00ca4fbf88379a98d3996b4656c87	Bacteria	Proteobacteria	Alphaproteobacteria	Rhizobiales	Hyphomicrobiaceae	Devosia		0.998449531
b8e3682297e3038bd1193584f6c20c94	Bacteria	Acidobacteria	Solibacteres	Solibacterales	Solibacteraceae			0.999078838
f7d41b083aa4368f5101f9fb37429f37	Bacteria	Proteobacteria	Deltaproteobacteria	Myxococcales	Myxococcaceae			0.999999679
acf7feea50db6e489a70e0359ec677f1	Bacteria	Proteobacteria	Alphaproteobacteria	Sphingomonadales	Sphingomonadaceae	Sphingomonas	wittichii	0.891724609
00f5c31f0878c7c916a7d24af725e87a	Bacteria	Proteobacteria	Alphaproteobacteria	Rhizobiales	Rhizobiaceae	Rhizobium		0.972335605
a2e87e8ea5539a47c7a98cc0b3d5180a	Bacteria	Proteobacteria	Gammaproteobacteria	Legionellales	Coxiellaceae	Rickettsiella		1
629a847c8ec8661527c28e81ee09d318	Bacteria	Bacteroidetes	Sphingobacteriia	Sphingobacteriales	Sphingobacteriaceae			0.805471811
0757769179239672d278547edac79be0	Bacteria	Proteobacteria	Alphaproteobacteria	Rickettsiales	mitochondria	Asplenium	nidus	0.91298317
67ebf2340beedee527319abf7e9a9956	Bacteria	Proteobacteria	Alphaproteobacteria	Rhizobiales	Methylocystaceae			0.989945307
72de9ff5b921cadee792c29928bd4c3c	Bacteria	Proteobacteria	Alphaproteobacteria	Rhizobiales	Bradyrhizobiaceae	Bosea	genosp.	0.950386606
a301133f95f318707fbed5432703e386	Bacteria	Proteobacteria	Alphaproteobacteria	Rhizobiales	Hyphomicrobiaceae	Rhodoplanes		0.999949482
1d353dc6f16e5ffcd3e48abb885c1849	Bacteria	Proteobacteria	Gammaproteobacteria	Legionellales	Coxiellaceae			0.953575773
3d0f83d9a51e5bdaa569be08674fd534	Bacteria	Proteobacteria	Alphaproteobacteria	Rhizobiales	Bradyrhizobiaceae			0.999489799
a5dcd743a6b104e1dd60d2b1df737d1a	Bacteria	Proteobacteria	Gammaproteobacteria	Xanthomonadales	Sinobacteraceae			0.969102697
04651e2155eefd6d4c33e7fe38a7e3be	Bacteria	Proteobacteria	Alphaproteobacteria	Rhizobiales				0.999998503
72bee54ab489dee86a7ebdc680038d05	Bacteria	Proteobacteria	Gammaproteobacteria	Aeromonadales	Aeromonadaceae			0.999999947
835ada187f310339c6a1b9bc3a63fb95	Bacteria	Acidobacteria	Acidobacteriia	Acidobacteriales	Acidobacteriaceae	Granulicella	paludicola	0.999397934
e5fcc464d4da51710e3ad9e3a63064e9	Bacteria	Acidobacteria	Acidobacteriia	Acidobacteriales	Acidobacteriaceae	Edaphobacter	modestum	0.938192981
6254cf1dc7f9b3c90a5687e2520b3766	Bacteria	Verrucomicrobia	[Spartobacteria]	[Chthoniobacterales]	[Chthoniobacteraceae]			0.998697334
5c675b4f4060c3ce82ffbc161f2647a9	Bacteria	Proteobacteria	Alphaproteobacteria	Rhizobiales	Methylocystaceae			0.874026625
fe040f57ddd82f59cafaa69f8bfe9890	Bacteria	Proteobacteria	Alphaproteobacteria	Rhizobiales	Methylocystaceae			0.895876124
6b80aa82469694ac75cc7949f3bd3e1a	Bacteria	Proteobacteria	Alphaproteobacteria	Rhizobiales				0.999997711
85856eed63247228a2397093dda72ff7	Bacteria	Proteobacteria	Alphaproteobacteria	Rhizobiales	Rhizobiaceae	Rhizobium		0.998443765
a1999b4f10c91d6f8efa3c9d73f77fa4	Bacteria	Proteobacteria	Alphaproteobacteria	Rhizobiales	Bradyrhizobiaceae	Bradyrhizobium		0.978667832
073a5efffe8345660a4dde705d93e1a6	Bacteria	Cyanobacteria	Chloroplast	Streptophyta				1
d24fb6a130fb4b6fff6c8830a739d1d2	Bacteria	Verrucomicrobia	[Spartobacteria]	[Chthoniobacterales]	[Chthoniobacteraceae]			0.715866008
7f4eb38e865a2340c3393f3f9652fb04	Bacteria	Proteobacteria	Alphaproteobacteria	Ellin329				0.999994124
d7341624d38c67d8b3545608c94e1865	Bacteria	Cyanobacteria	Chloroplast	Stramenopiles				1
0c9910eeebbe2cde1e59aa76ae493f77	Bacteria	Proteobacteria	Alphaproteobacteria	Rhizobiales	Methylocystaceae			0.985460973
6f4d12cd8a5295277f56ffbe1d5694c2	Bacteria	Acidobacteria	Solibacteres	Solibacterales	Solibacteraceae	Candidatus Solibacter		0.994463239
3de2bc28b869e75d3b57c2f10cf5d5fb	Bacteria	Proteobacteria	Alphaproteobacteria	Sphingomonadales	Sphingomonadaceae	Sphingomonas		0.977053058
529e2d8af2cd1ba32a591056570e6f8c	Bacteria	Actinobacteria	Actinobacteria	Actinomycetales				0.999674797
dcca45296cb0729fea7a888a6c9475aa	Bacteria	Actinobacteria	Actinobacteria	Actinomycetales				0.980863072
7e60707559c22526e0b33a5e4c026bc2	Bacteria	Proteobacteria	Betaproteobacteria	Burkholderiales	Comamonadaceae	Comamonas		0.98984198
4e1758e81adcb1107024ee52c0113a6f	Bacteria	Proteobacteria	Gammaproteobacteria	Enterobacteriales	Enterobacteriaceae			0.999999711
9695acecaba71cc9fc1458080b07d1fa	Bacteria	Proteobacteria	Gammaproteobacteria	Xanthomonadales	Xanthomonadaceae	Stenotrophomonas	geniculata	0.864056423
2fc414d5b278d1f6ab95190a3b417791	Bacteria	Proteobacteria	Gammaproteobacteria	Alteromonadales	Shewanellaceae	Shewanella		0.999993515
c78ef78cda6297c41168f3805d9759a2	Bacteria	Proteobacteria	Gammaproteobacteria	Enterobacteriales	Enterobacteriaceae			0.999987415
bb8cd42775d7feb5b54059f90e5ce9eb	Bacteria	Proteobacteria	Gammaproteobacteria	Pseudomonadales	Pseudomonadaceae	Pseudomonas		0.78912341
18a879058eac94a6d8f02e72e7390dee	Bacteria	Proteobacteria	Gammaproteobacteria	Enterobacteriales	Enterobacteriaceae	Serratia		0.98458579
f32ac53bed565ea04eb8ebc20f195978	Bacteria	Proteobacteria	Gammaproteobacteria	Pseudomonadales	Pseudomonadaceae	Pseudomonas	fragi	0.901585829
69e719f524b4729f0cfca5862fde7369	Bacteria	Bacteroidetes	Sphingobacteriia	Sphingobacteriales	Sphingobacteriaceae	Sphingobacterium	multivorum	0.999999869
59095cf885a53897872392c87686031f	Bacteria	Proteobacteria	Betaproteobacteria	Burkholderiales	Comamonadaceae			0.99859421
47f613ccafd3792d79f4ac1445e61b45	Bacteria	Proteobacteria	Betaproteobacteria	Burkholderiales	Alcaligenaceae			0.999999495
6c0de6e87811b174d06b3c08c6168637	Bacteria	Bacteroidetes	Bacteroidia	Bacteroidales	Bacteroidaceae	Bacteroides		0.999999867
1617eab526e09e21fbab94739c1608b7	Bacteria	Bacteroidetes	Flavobacteriia	Flavobacteriales	Flavobacteriaceae			0.913269004
0aeb50ff1ad9147fed893a84687db048	Bacteria	Proteobacteria	Gammaproteobacteria	Enterobacteriales	Enterobacteriaceae	Providencia		0.999126373
6ff8bec02c53943f3c09611473a0c2c4	Bacteria	Bacteroidetes	Flavobacteriia	Flavobacteriales	[Weeksellaceae]	Chryseobacterium		0.999880326
6fe9357976a21e06c098b5f51a6febbe	Bacteria	Acidobacteria	Acidobacteriia	Acidobacteriales	Acidobacteriaceae	Terriglobus		0.999999258
d2aab1c152131d3229aea5382810bb06	Bacteria	Actinobacteria	Actinobacteria	Actinomycetales	Pseudonocardiaceae	Pseudonocardia		0.995430638
cc7920f90302db78a01a1a624aec013d	Bacteria	Actinobacteria	Actinobacteria	Actinomycetales	Microbacteriaceae			0.999981817
5898d80bcdaf053cbd69afc77a5b28dc	Bacteria	Proteobacteria	Alphaproteobacteria	Rhodospirillales	Acetobacteraceae	Roseomonas	massiliensis	0.99881582
78cfa19861e1a7d06000052ae8873ffd	Bacteria	Actinobacteria	Actinobacteria	Actinomycetales	Pseudonocardiaceae			0.996824334
6088a8ed8aa2ab801f99539c09082dde	Bacteria	Bacteroidetes	Flavobacteriia	Flavobacteriales	[Weeksellaceae]	Chryseobacterium		0.999998192
4a5ebebe7fcc4be783e49e85e3e92acc	Bacteria	Planctomycetes	Phycisphaerae	CPla-3				1
f7b19136393ed2b02e56e4fdc095171b	Bacteria	Actinobacteria	Actinobacteria	Actinomycetales	Pseudonocardiaceae	Pseudonocardia		0.999455151
bd5a1bfced3c1b1e08ab0fdcc41f11e1	Bacteria	Proteobacteria	Alphaproteobacteria	Rhizobiales	Methylobacteriaceae	Methylobacterium		0.998622282
22afad5f1efa5d7bb165e36a132bf28b	Bacteria	Tenericutes	Mollicutes	RsaHF231				0.999997448
b0fe0c065420a2b872a8536569a19bfa	Bacteria	Actinobacteria	Actinobacteria	Actinomycetales	Microbacteriaceae	Microbacterium		0.718677403
9b9564d6e3683886e284809c9d8223f2	Bacteria	Verrucomicrobia	[Spartobacteria]	[Chthoniobacterales]	[Chthoniobacteraceae]			0.992373254
575ddb352a14618458fdb601780252d2	Bacteria	Actinobacteria	Actinobacteria	Actinomycetales				0.995706884
e125fc0f22cfa501c504f07ff34f5eff	Bacteria	Actinobacteria	Actinobacteria	Actinomycetales	Mycobacteriaceae	Mycobacterium	celatum	0.999979129
b1e542b8700fd40f9cd850c2cb8dc776	Bacteria	Actinobacteria	Thermoleophilia	Solirubrobacterales	Conexibacteraceae			0.996389569
054bcb77f288b9b4e6e7079479c6c35d	Bacteria	Proteobacteria	Alphaproteobacteria	Rhodospirillales	Acetobacteraceae			0.968109892
fe08b0ffe36edfc361c4bb8d5f977dd2	Bacteria	Verrucomicrobia	[Spartobacteria]	[Chthoniobacterales]	[Chthoniobacteraceae]			0.993591903
0e9899a8436143048cc9740a1462b346	Bacteria	Bacteroidetes	Bacteroidia	Bacteroidales	Bacteroidaceae	Bacteroides	fragilis	0.834015322
1ec03648b0de46e50a7de0df98eb723b	Bacteria	Actinobacteria	Thermoleophilia	Solirubrobacterales				0.9955777
8204a253746fbc431b065738f39565e8	Bacteria	Proteobacteria	Alphaproteobacteria	Rhizobiales	Rhizobiaceae	Agrobacterium		0.953091799
9fab7c67a9b0ebf058b955535967d599	Bacteria	Proteobacteria	Betaproteobacteria	SC-I-84				0.999791605
b198cccc677123fe024ddee31bca098c	Bacteria	Actinobacteria	Actinobacteria	Actinomycetales	Pseudonocardiaceae	Pseudonocardia		0.959517688
a857f12bf5ef8002737cce34d5aac087	Bacteria	Proteobacteria	Betaproteobacteria	Burkholderiales	Oxalobacteraceae	Janthinobacterium		0.998354977
0d74b4d5b46d15e4fdf6a29826e50938	Bacteria	Proteobacteria	Alphaproteobacteria	Rhodospirillales	Acetobacteraceae			0.996074153
a2de505abb56c8744ac2e8123c2d1bc1	Bacteria	Firmicutes	Clostridia	Clostridiales	Peptostreptococcaceae	Clostridium	venationis	0.999972485
fe2d50cb3011fcddb850aa2764ea0c05	Bacteria	Armatimonadetes	Armatimonadia	FW68				1
d0f66ec7585b432e015b3346702cf99a	Bacteria	Bacteroidetes	Sphingobacteriia	Sphingobacteriales	Sphingobacteriaceae			0.999995443
5b94f3c6cf59ef6a5406760ed94afe0a	Bacteria	Proteobacteria	Gammaproteobacteria	Xanthomonadales	Xanthomonadaceae			0.988991806
3e3444fa841528db35640fd651bbabfc	Bacteria	Cyanobacteria	Chloroplast	Streptophyta				0.999971521
0ab11eee33516b58ed8cebf3a0576457	Bacteria	Actinobacteria	Actinobacteria	Actinomycetales	Micrococcaceae	Micrococcus		0.912290386
7b722c9f48cb42c7c4a687066469e489	Bacteria	Firmicutes	Bacilli	Lactobacillales	Aerococcaceae	Aerococcus		0.999989793
f3744b5343c44ae14f9f319b361fc54d	Bacteria	Proteobacteria	Gammaproteobacteria	Pseudomonadales	Pseudomonadaceae	Pseudomonas	viridiflava	0.98779083
fe9e1a70cfbb629f1485e4049adefd94	Bacteria	Proteobacteria	Alphaproteobacteria	Rhodospirillales	Acetobacteraceae			0.990107179
f4bf9494091d321c796621cf63ca3827	Bacteria	Proteobacteria	Alphaproteobacteria	Rhizobiales	Methylobacteriaceae	Methylobacterium		0.99955683
4f53b52b26e52a7aa149c7fec9fb5ee3	Bacteria	Proteobacteria	Alphaproteobacteria	Sphingomonadales	Sphingomonadaceae	Sphingomonas		0.748463154
2311ed6a7d99d7a741176325ea1b0da1	Bacteria	Proteobacteria	Alphaproteobacteria	Rhodospirillales	Acetobacteraceae			0.927375582
db3fdb01b776c32a6115bd4be3456d95	Bacteria	Actinobacteria	Actinobacteria	Actinomycetales	Micromonosporaceae			0.940488722
490d2997352f42eb0f0c4c2f3c936833	Bacteria	Proteobacteria	Gammaproteobacteria	Methylococcales	Crenotrichaceae	Crenothrix		0.968413788
bbeae0d050c0238bd96dd72d1a84e35a	Bacteria	Proteobacteria	Alphaproteobacteria	Rhizobiales				0.894684184
47b1d22f7022c0ddc02443fe31b50c88	Bacteria	Acidobacteria	Acidobacteriia	Acidobacteriales	Acidobacteriaceae			0.969775347
f98771cab3d09d7fe1b7da01c8df87b1	Bacteria	Actinobacteria	Actinobacteria	Actinomycetales	Intrasporangiaceae	Kytococcus		0.977669018
c01f54071776627866f35c7f0a9c6d23	Bacteria	WPS-2						1
55ad8edf43bdafb3508c05ebc03cf153	Bacteria	Actinobacteria	Thermoleophilia	Gaiellales				0.999999961
0df47ba8fdf63db32a4d9bc6dba17c0f	Bacteria	Proteobacteria	Alphaproteobacteria	Sphingomonadales	Sphingomonadaceae	Sphingomonas		0.977465811
75c5f35120584c258c8ffa734a94ea8b	Bacteria	Proteobacteria	Alphaproteobacteria	Rhizobiales	Methylobacteriaceae	Methylobacterium		0.999999683
d63d25c4eb960f832f4599236bb7cb58	Bacteria	Proteobacteria	Alphaproteobacteria	Rhodospirillales	Acetobacteraceae			0.928177398
c2ec52d4dfa11a9b29cde2ecad6224b9	Bacteria	Proteobacteria	Alphaproteobacteria	Rhodospirillales	Acetobacteraceae			0.997831409
596c1c5efe777a8d8aafbca19fe37e1d	Bacteria	Proteobacteria	Gammaproteobacteria	Xanthomonadales	Xanthomonadaceae	Stenotrophomonas		0.996317622
b86684c1567f97ccc4b2c9562b99065c	Bacteria	Proteobacteria	Betaproteobacteria	Burkholderiales	Oxalobacteraceae	Janthinobacterium		0.910425936
92460066faddd83314cbc2348bf4fd29	Bacteria	Firmicutes	Bacilli	Lactobacillales	Enterococcaceae	Vagococcus		0.987117516
ccb6ad162a1e4aef919b5797f9933ec2	Bacteria	Bacteroidetes	[Saprospirae]	[Saprospirales]	Chitinophagaceae	Sediminibacterium		0.992055397
33a14e266686a71d0843fdbc9d7f428e	Bacteria	Bacteroidetes	Bacteroidia	Bacteroidales	Bacteroidaceae	Bacteroides		0.999895509
3e99d8f49c8f782753a56a52bd6b73e2	Bacteria	Firmicutes	Clostridia	Clostridiales	Lachnospiraceae	Dorea		0.813755385
7da8c678c81f2051da3ef82b325e46c6	Bacteria	Proteobacteria	Alphaproteobacteria	Caulobacterales	Caulobacteraceae			0.99761937
f58696ad98cfee8c3437a784153cc537	Bacteria	Proteobacteria	Alphaproteobacteria	Rhizobiales	Methylocystaceae			0.932045479
afa7c6762808c89a69a27ac11b9c682a	Bacteria	Proteobacteria	Betaproteobacteria	Burkholderiales	Oxalobacteraceae	Janthinobacterium		0.778460796
84d114d48adb758f90333353348a67e5	Bacteria	Acidobacteria	Acidobacteriia	Acidobacteriales	Acidobacteriaceae	Terriglobus		0.999997812
7e9cb1f9fd28c96f009c8c88d4235fd1	Bacteria	Bacteroidetes	Cytophagia	Cytophagales				0.997991833
3f74678a868ef9768c06efa19b07ad35	Bacteria	Proteobacteria	Alphaproteobacteria	Rhodospirillales	Acetobacteraceae	Gluconacetobacter		0.865620146
c5ca7d70181d4f4627fcd9bb1e3dba7f	Bacteria	Firmicutes	Clostridia	Clostridiales	Lachnospiraceae			0.998856883
cbf277bd61177810db53c56e4963e453	Bacteria	Proteobacteria	Alphaproteobacteria	Caulobacterales	Caulobacteraceae			0.999797447
62a240518c1d249fa613108491a7efa4	Bacteria	Proteobacteria	Alphaproteobacteria	Rhizobiales	Methylocystaceae			0.999956536
ccd391597b17578b0a95a4fadc1b19a2	Bacteria	Acidobacteria	Acidobacteriia	Acidobacteriales	Acidobacteriaceae			0.998971505
aa31ac75f533c1aaf6146dd4d32f69aa	Bacteria	Bacteroidetes	Flavobacteriia	Flavobacteriales	[Weeksellaceae]	Elizabethkingia	meningoseptica	0.999547893
b0a0be5d63e2f077b8da5b79d3b21f2a	Bacteria	Proteobacteria	Alphaproteobacteria	Rhodospirillales	Acetobacteraceae			0.728396341
e60de7a5a8137206517828ca90234fca	Bacteria	Firmicutes	Clostridia	Clostridiales	Veillonellaceae			0.986485025
00a83d68e4f13ef888572c1e9cc3de3f	Bacteria	Acidobacteria	Sva0725	Sva0725				0.999983896
85b33a2528919db235bab8eb4ea145e8	Bacteria	Proteobacteria	Alphaproteobacteria	Rhizobiales	Methylocystaceae			0.996489921
ed67448f25e9a66dde92b57b319f619c	Bacteria	Bacteroidetes	Flavobacteriia	Flavobacteriales	[Weeksellaceae]	Elizabethkingia	meningoseptica	0.997909053
6f664f0c8ba1650f67907ceac76800ff	Bacteria	Acidobacteria	Acidobacteriia	Acidobacteriales	Acidobacteriaceae	Granulicella	rosea	0.960067815
215da9a48d14a68cb73b7ac93300b94e	Bacteria	Proteobacteria	Alphaproteobacteria	Sphingomonadales	Sphingomonadaceae	Sphingomonas		0.99883964
b64607246e2b77ad62039722ffc9bc03	Bacteria	Proteobacteria	Alphaproteobacteria	Rhodospirillales	Acetobacteraceae			0.984682555
3da455bc942f2731a7dcb6e464f1cabc	Bacteria	Proteobacteria	Alphaproteobacteria	Rhizobiales	Methylocystaceae			0.77638739
586ae8daff05173bbb2a0d50c863a72d	Bacteria	Actinobacteria	Actinobacteria	Actinomycetales	Frankiaceae			0.999400591
b2e8dd7767d0fd5bcc2b944c1d699b71	Bacteria	Proteobacteria	Alphaproteobacteria	Rhizobiales	Beijerinckiaceae	Beijerinckia		0.917185834
278923b115de78553fed45a51e2af650	Bacteria	Proteobacteria	Alphaproteobacteria	Rhodospirillales	Acetobacteraceae			0.998419498
28f9bd023200a8f9d0a49e44fec4d30f	Bacteria	Proteobacteria	Alphaproteobacteria	Rhodospirillales	Acetobacteraceae			0.999518653
fd21badba5eecdf5a284d5db7aa0679b	Bacteria	Proteobacteria	Alphaproteobacteria	Rhizobiales	Methylobacteriaceae	Methylobacterium	adhaesivum	0.997817371
8b33385ea30618f109998e6139541732	Bacteria	Chlorobi	BSV26	PK329				0.999999766
787d4e5a29ba9adbca40e6c539024b23	Bacteria	Acidobacteria	Acidobacteriia	Acidobacteriales	Acidobacteriaceae			0.882602856
bcd4a21bb41e4d821b0f88697718a5aa	Bacteria	Firmicutes	Erysipelotrichi	Erysipelotrichales	Erysipelotrichaceae	[Eubacterium]		0.703182837
8ac0901785f5da56db15f8ad74941036	Bacteria	Acidobacteria	Solibacteres	Solibacterales				0.806154022
00f910fb147a94d0b74c758413031c75	Bacteria	Proteobacteria	Alphaproteobacteria	Rhizobiales	Methylocystaceae			0.974673904
c7ec80af1d984fddec04831296fd65a5	Bacteria	Actinobacteria	Actinobacteria	Actinomycetales	Microbacteriaceae	Frigoribacterium		0.927767162
3ff29541f1d530360dda916cfb5e1ac8	Bacteria	Bacteroidetes	Sphingobacteriia	Sphingobacteriales	Sphingobacteriaceae			0.927730421
9a808552aa842394153e1a2f1b7b9072	Bacteria	Proteobacteria	Alphaproteobacteria	Rhodospirillales	Acetobacteraceae			0.999924488
6effc3e6cefeb00af54a8fe60e162e15	Bacteria	Proteobacteria	Alphaproteobacteria	Rhizobiales	Methylobacteriaceae	Methylobacterium	komagatae	0.91715868
75f69034ec2af3596dfe60a401f647ff	Bacteria	Proteobacteria	Alphaproteobacteria	Rhizobiales	Methylocystaceae			0.996829189
1aa7199be7f29b811f16a1da69453ba9	Bacteria	Proteobacteria	Alphaproteobacteria	Rhodospirillales	Acetobacteraceae			0.991591725
5c6c64762957fe7f97a137e79c3f5328	Bacteria	Bacteroidetes	[Saprospirae]	[Saprospirales]	Chitinophagaceae			0.99996303
839152fcd8fed8b04989b22dc2298a33	Bacteria	Actinobacteria	Acidimicrobiia	Acidimicrobiales				0.999931052
f05c700c8c0ba0c1b0ac906c50062aac	Bacteria	Proteobacteria	Alphaproteobacteria	Caulobacterales	Caulobacteraceae			0.995409855
469bcfce0a9a9deb070a0511ee0f8380	Bacteria	Proteobacteria	Alphaproteobacteria	Rhodospirillales	Rhodospirillaceae			0.996448731
f56d7d31d8985781cb41b5e386676844	Bacteria	Proteobacteria	Alphaproteobacteria	Rhizobiales	Methylobacteriaceae	Methylobacterium		0.999999857
212624ae5e5ce3953083f03c5fbbc602	Bacteria	Actinobacteria	Thermoleophilia	Solirubrobacterales				0.999999998
572e4a71d254bd59debe40a194282deb	Bacteria	Acidobacteria	Solibacteres	Solibacterales	Solibacteraceae			0.997990405
303453cb6208a883192a7b0649b85c73	Bacteria	Bacteroidetes	Cytophagia	Cytophagales	Cytophagaceae	Hymenobacter		0.999999996
6a8ed9d6703a097b73e5e803b8b2440d	Bacteria	Proteobacteria	Alphaproteobacteria	Sphingomonadales	Sphingomonadaceae	Sphingomonas	wittichii	0.999251829
be260905a9fde659f0f2bee95bfe758e	Bacteria	Proteobacteria	Deltaproteobacteria	Myxococcales				0.999525709
dc06355c6dcaab13b5e279972275aed8	Bacteria	Proteobacteria	Alphaproteobacteria	Rhizobiales	Bradyrhizobiaceae			0.999994403
9030474b5aa29e1a428c987c8af27edd	Bacteria	Proteobacteria	Alphaproteobacteria	Rhizobiales				0.996697143
a37623981468810a81c927dc4ee17ffb	Bacteria	Actinobacteria	Actinobacteria	Actinomycetales	Corynebacteriaceae	Corynebacterium		0.98219461
be1ffe593c78c64a7d7b95dbded499b7	Bacteria	Bacteroidetes	Flavobacteriia	Flavobacteriales	[Weeksellaceae]	Chryseobacterium		0.999967974
632eeb41d9358161e7969818057fb46d	Bacteria	Proteobacteria	Alphaproteobacteria	Rhizobiales	Phyllobacteriaceae	Mesorhizobium		0.840088488
89e721e2a0e0761b85418ef8e7e8e8ba	Bacteria	Proteobacteria	Alphaproteobacteria	Rhizobiales	Hyphomicrobiaceae	Rhodoplanes		0.999770095
c61bffb8e1d12fc03953ddbffcbc2353	Bacteria	Proteobacteria	Alphaproteobacteria	Rhizobiales				0.999950699
fa6275e19f23b0f9f665d274c5c16a7b	Bacteria	Bacteroidetes	[Saprospirae]	[Saprospirales]	Chitinophagaceae			0.988239117
abf184c427b5cecfa4f71825b0843fd2	Bacteria	Proteobacteria	Deltaproteobacteria	Myxococcales				0.999419986
bfaa1b1896b42ce9462aedcad19b420b	Bacteria	Proteobacteria	Betaproteobacteria	Burkholderiales				0.713495972
642c2cd56d928c1511e02638a8a57adf	Bacteria	Firmicutes	Erysipelotrichi	Erysipelotrichales	Erysipelotrichaceae			0.899806404
6163e1a4445a5fb22374cc9cb01d68e5	Bacteria	Actinobacteria	Thermoleophilia	Solirubrobacterales				0.994104
1c64f42071bfd6ee431635a547ea71f5	Bacteria	Acidobacteria	Solibacteres	Solibacterales	Solibacteraceae			0.890933209
3df77157a242066dfb4eb9c19062436a	Bacteria	Actinobacteria	Actinobacteria	Actinomycetales	Corynebacteriaceae	Corynebacterium		0.981908706
fa7581125a56adc6a83d3e7a7e4fa6b5	Bacteria	Bacteroidetes	[Saprospirae]	[Saprospirales]	Chitinophagaceae			0.999637084
1adcbaaa270cb490c715159bd6c670d3	Bacteria	Bacteroidetes	Bacteroidia	Bacteroidales	Porphyromonadaceae	Parabacteroides		0.85177706
539c656b9710b0099a96a678b3023299	Bacteria	Firmicutes	Bacilli	Lactobacillales	Enterococcaceae	Enterococcus		0.790834008
b31df727ddccd3016331aa652c758ff0	Bacteria	Planctomycetes	Planctomycetia	Gemmatales	Isosphaeraceae			0.99987407
c54d2943c9f57d3be924e1b422053af6	Bacteria	Proteobacteria	Betaproteobacteria	Burkholderiales	Comamonadaceae			0.999900227
f8afe96ce776e008c06f55edbfc2df2b	Bacteria	Actinobacteria	Actinobacteria	Actinomycetales				0.992511156
0fcdf4812d52258e822854325d484260	Bacteria	Acidobacteria	[Chloracidobacteria]	RB41	Ellin6075			0.999999999
3603c7d3f7186e9e09e497125f61979e	Bacteria	Actinobacteria	Actinobacteria	Actinomycetales	Intrasporangiaceae			0.935859637
2b041b9f57f259a6afb2fc47e9fd5a10	Bacteria	Bacteroidetes	[Saprospirae]	[Saprospirales]	Chitinophagaceae			0.999654241
d88fee9df7f6c8be2e579c2b0bae7d65	Bacteria	Firmicutes	Clostridia	Clostridiales	Lachnospiraceae			0.985247962
94710adee279542f693b10df94a029b8	Bacteria	Bacteroidetes	Sphingobacteriia	Sphingobacteriales	Sphingobacteriaceae			1
f72c359158fde6dbddd7cb1bee61bd9e	Bacteria	Proteobacteria	Alphaproteobacteria	Caulobacterales	Caulobacteraceae	Phenylobacterium		0.999967449
38994d6366d800e6fcfa7762ca7a29f4	Bacteria	Proteobacteria	Alphaproteobacteria	Rhodospirillales	Acetobacteraceae			0.894729233
8b74e10051e1304c0befd4ab86b079f9	Bacteria	Proteobacteria	Alphaproteobacteria	Rhizobiales	Beijerinckiaceae	Beijerinckia		0.990079834
d926b742e365bcd1e4759d75fd7abe46	Bacteria	Proteobacteria	Alphaproteobacteria	Rhizobiales	Beijerinckiaceae	Beijerinckia		0.993771821
dfaa3aea8fdc53d2976318e693a1b225	Bacteria	Proteobacteria	Alphaproteobacteria	Rhizobiales	Hyphomicrobiaceae	Rhodoplanes		0.997693549
8e1c1fed5f214a5535f4beb3788a6341	Bacteria	Acidobacteria	Acidobacteriia	Acidobacteriales	Acidobacteriaceae			0.872996611
c7c86f7083268797cda6ffaac7c86608	Bacteria	Firmicutes	Bacilli	Lactobacillales	Carnobacteriaceae	Carnobacterium	viridans	0.713729036
0c056ea3b22987b911e108c7461f90e0	Bacteria	Proteobacteria	Alphaproteobacteria	Rhodospirillales	Acetobacteraceae			0.942402235
2bdbcd96135a7f5f53364d333f350dc4	Bacteria	Bacteroidetes	Bacteroidia	Bacteroidales	Porphyromonadaceae	Parabacteroides		0.991664385
da5460091502737928fdaab5ce5bc177	Bacteria	Actinobacteria	Actinobacteria	Actinomycetales	Microbacteriaceae			0.999882981
04e52a1b86c49f07fd8b0a8797f0a819	Bacteria	Actinobacteria	Thermoleophilia	Solirubrobacterales	Patulibacteraceae			0.999972555
c2e1dfaee8a011be0ab31edb341d6fb4	Bacteria	Proteobacteria	Alphaproteobacteria	Rhizobiales	Methylocystaceae			0.996143723
5dd247a1f306e08cc521140189fb6a7d	Bacteria	Proteobacteria	Alphaproteobacteria	Ellin329				0.999997817
2b91a29f837c9acf201e9f7753256f1d	Bacteria	Actinobacteria	Actinobacteria	Actinomycetales	Pseudonocardiaceae	Actinomycetospora		0.99662715
cab65501d2cc36201ba37739b284f63a	Bacteria	Proteobacteria	Alphaproteobacteria	Rhodospirillales	Acetobacteraceae			0.996671593
d4c0fff790d87538b9855b6a85f072b4	Bacteria	Proteobacteria	Alphaproteobacteria	Ellin329				0.999993036
696b2219b9e1ae363d73bca3b20c3c06	Bacteria	Proteobacteria	Gammaproteobacteria	Xanthomonadales	Sinobacteraceae			0.999878396
87c9c32ff78f66322d2108233447cfec	Bacteria	Proteobacteria	Alphaproteobacteria	Rhizobiales	Methylocystaceae			0.997611329
f1c920c1b13c3fd5cae873af11311fbf	Bacteria	Proteobacteria	Alphaproteobacteria	Caulobacterales	Caulobacteraceae			0.998801031
6cfb58979c35c25f4eb8047d692518ab	Bacteria	Proteobacteria	Alphaproteobacteria	Rhizobiales	Methylocystaceae			0.995704428
d1c3c7aa3c81af58babb5baf7a5f7bb9	Bacteria	Firmicutes	Clostridia	Clostridiales	Lachnospiraceae	Clostridium	citroniae	0.865939011
7949422a25a2099844f5abce6301eef1	Bacteria	Bacteroidetes	Cytophagia	Cytophagales	Cytophagaceae	Spirosoma		0.999999992
148a3ca3cfb71987d82eb93a3317c847	Bacteria	Verrucomicrobia	[Spartobacteria]	[Chthoniobacterales]	[Chthoniobacteraceae]			0.998040675
d62c9d47f981cff71a0341e0d61b72c4	Bacteria	Firmicutes	Clostridia	Clostridiales	Ruminococcaceae	Oscillospira		0.961605186
344e688339b40b349761405fc8ee05ba	Bacteria	Proteobacteria	Alphaproteobacteria					0.997002299
1badaef125cf09de99d2637a0e77e4cb	Bacteria	Acidobacteria	Solibacteres	Solibacterales	Solibacteraceae			0.998334342
e9ce51272ca9a28c579ac86858808690	Bacteria	Actinobacteria	Thermoleophilia	Solirubrobacterales				0.999999931
5d4f3e49d34236394d111877f1c66c0f	Bacteria	Firmicutes	Clostridia	Clostridiales	Lachnospiraceae	Dorea		0.739460411
fe1cfa6db31652817bf1d0f14c6454d0	Bacteria	Proteobacteria	Betaproteobacteria	Ellin6067				0.999988833
85e251208441e8804364dab9d859f773	Bacteria	Proteobacteria	Alphaproteobacteria	Rhizobiales	Hyphomicrobiaceae	Rhodomicrobium	vannielii	0.99759573
399c944c349606d3526ba981c4ac1392	Bacteria	Proteobacteria	Alphaproteobacteria	Sphingomonadales	Sphingomonadaceae	Sphingomonas		0.953591378
1bb54ba67d319b6c2f606a11fdc2f1eb	Bacteria	Acidobacteria	Solibacteres	Solibacterales				0.999996168
ba81fa6c807952497eb4a06e6f2b3206	Bacteria	Bacteroidetes	[Saprospirae]	[Saprospirales]	Chitinophagaceae			0.998748854
38073474cd2cdc38362901014962f6d6	Bacteria	Proteobacteria	Gammaproteobacteria	Alteromonadales	Alteromonadaceae	Cellvibrio		0.999999759
17f114a55f0033e311646efce80f7f36	Bacteria	Acidobacteria	Acidobacteriia	Acidobacteriales	Acidobacteriaceae			0.989356094
0e832b78c3ed7217d516ae2f40426bef	Bacteria	Bacteroidetes	Cytophagia	Cytophagales	Cytophagaceae	Hymenobacter		0.999999998
9baa790c539b32a9ebcdff28ca30ada7	Bacteria	Armatimonadetes	[Fimbriimonadia]	[Fimbriimonadales]	[Fimbriimonadaceae]	Fimbriimonas		0.999967982
ecd022350d8d54cb2bd9ec5d7a5742be	Bacteria	Proteobacteria	Alphaproteobacteria	Rhizobiales	Methylocystaceae			0.807195076
458bc03b423f0d6f73fc0908b6109699	Bacteria	Proteobacteria	Alphaproteobacteria	Caulobacterales	Caulobacteraceae			0.999795936
5c08196c87c746afeb3d6fed0ad644a3	Bacteria	Bacteroidetes	Bacteroidia	Bacteroidales	Bacteroidaceae	Bacteroides		0.9999999
cfba71c435468507150f55e9e20b64ea	Bacteria	Proteobacteria	Alphaproteobacteria	Rhodospirillales	Acetobacteraceae			0.995248433
11b7244eab947200bd3f8c665997423a	Bacteria	Actinobacteria	Actinobacteria	Actinomycetales	Frankiaceae			0.856760007
10bcd2bf589d5f5ef0aeca12745256b0	Bacteria	Actinobacteria	Actinobacteria	Actinomycetales	Mycobacteriaceae	Mycobacterium	celatum	0.999981806
75433e5f81bcac0dbd5414b8269c86ba	Bacteria	Proteobacteria	Alphaproteobacteria	Rhodospirillales	Acetobacteraceae			0.989420999
c4b58a98d3ff841412cad138fac84a0c	Bacteria	Bacteroidetes	Cytophagia	Cytophagales	Cytophagaceae	Hymenobacter		0.999999106
e7c00cd6f0f5b7c5b8fa89b8308115b0	Bacteria	Proteobacteria	Alphaproteobacteria	Rhizobiales	Methylocystaceae			0.999252916
7b11b20577d2f71e2257ea939f689688	Bacteria	Cyanobacteria	Chloroplast	Streptophyta				0.999999869
04c8be5a3a6ba2d70446812e99318905	Bacteria	Bacteroidetes	Bacteroidia	Bacteroidales	Bacteroidaceae	Bacteroides		0.999999998
67061af36f4523c8daaefd315cf53bc4	Bacteria	Proteobacteria	Alphaproteobacteria	Rhodospirillales	Acetobacteraceae			0.991349593
6729034cb80564b320959a3937daeba6	Bacteria	Proteobacteria	Alphaproteobacteria	Caulobacterales	Caulobacteraceae	Phenylobacterium		0.994335489
9391c9fdb649828fdc252107ff3a84a7	Bacteria	Acidobacteria	Acidobacteriia	Acidobacteriales	Acidobacteriaceae	Granulicella	sapmiensis	0.98481335
7292f4efd3384d6d2644e49494ef760a	Bacteria	Proteobacteria	Alphaproteobacteria	Caulobacterales	Caulobacteraceae			0.994272922
b54b0f600452f598446fb8ee4fc0a19a	Bacteria	Proteobacteria	Alphaproteobacteria	Rhizobiales	Methylocystaceae			0.872162403
a90ff6ea0e68a786ebafaa9e84824767	Bacteria	Proteobacteria	Alphaproteobacteria	Caulobacterales	Caulobacteraceae	Phenylobacterium		0.996658925
22b9fdad4dedcd1192e239ccb7f327e7	Bacteria	Acidobacteria	Solibacteres	Solibacterales	Solibacteraceae	Candidatus Solibacter		0.999886704
6a4894d7be8fde1ad27eb53d954b02ec	Bacteria	Proteobacteria	Alphaproteobacteria	Sphingomonadales	Sphingomonadaceae	Sphingomonas	yabuuchiae	0.93774926
1501e2d88d75ba2116b3577251d80f8c	Bacteria	Acidobacteria	Acidobacteriia	Acidobacteriales	Koribacteraceae			0.999996875
420045e191c55d0bead5747812515230	Bacteria	Actinobacteria	Actinobacteria	Actinomycetales	Pseudonocardiaceae	Pseudonocardia		0.995429352
87f2393d5f75dbef1b929a3929a3a1f1	Bacteria	Proteobacteria	Alphaproteobacteria	Rhizobiales	Bradyrhizobiaceae	Balneimonas		0.996749336
10271582e942b492c95fb4c53f6c4f46	Bacteria	Acidobacteria	DA052	Ellin6513				0.999999995
573aaf8ec80daea2f6db01394bce1bce	Bacteria	Firmicutes	Clostridia	Clostridiales	Ruminococcaceae	Oscillospira		0.992460551
9198e571c399f19726d2104a58f6433c	Bacteria	Proteobacteria	Alphaproteobacteria	Caulobacterales	Caulobacteraceae			0.746740909
a650f349bbdffb95b3624519d1ba72b8	Bacteria	Firmicutes	Bacilli	Lactobacillales	Streptococcaceae	Streptococcus		0.999770968
f864974e71f360ef3c2b552a517c4c7e	Bacteria	Actinobacteria	Actinobacteria	Actinomycetales	Pseudonocardiaceae	Pseudonocardia		0.999647727
056df1897cbcdc05e4fbb38cc61f9891	Bacteria	Planctomycetes	Planctomycetia	Gemmatales	Isosphaeraceae			0.99991503
32b25c0d850b3a89bb8c9caaac2813a7	Bacteria	Proteobacteria	Alphaproteobacteria	Rhizobiales	Methylocystaceae			0.985762954
511509ed3a2b949cf39e51d570a1244d	Bacteria	Proteobacteria	Alphaproteobacteria	Caulobacterales	Caulobacteraceae			0.839100976
0ab16d21c1ee5ba6e258fbc997a1294e	Bacteria	Acidobacteria	Solibacteres	Solibacterales				0.898850908
2f8decf32934670be8b91116366bbf1a	Bacteria	Actinobacteria	Actinobacteria	Actinomycetales	Microbacteriaceae			0.715698529
34723b670a9ba91838f26e7126d17bd0	Bacteria	Proteobacteria	Alphaproteobacteria	Ellin329				0.999997854
3b849e0d39afeb092f23aade0ac14dbf	Bacteria	Proteobacteria	Betaproteobacteria	Burkholderiales	Burkholderiaceae	Burkholderia	glathei	0.994115969
d08c46993ca44baf13a21e62005cdde5	Bacteria	Actinobacteria	Actinobacteria	Actinomycetales	Nocardioidaceae	Nocardioides	lentus	0.976634061
8e9039b62d5c92c7c4db42230023b2bb	Bacteria	Proteobacteria	Alphaproteobacteria	Rhodospirillales	Acetobacteraceae			0.912480242
08cd92548a9bbca2fcf5018f8cbe4ee4	Bacteria	Proteobacteria	Gammaproteobacteria	Xanthomonadales	Sinobacteraceae	Nevskia		0.99999964
b92112d2a15de449c687e0db97320081	Bacteria	Bacteroidetes	Cytophagia	Cytophagales	Cytophagaceae	Hymenobacter		0.999999988
2018cc93dd41e87a3103d07a5a597a3b	Bacteria	Proteobacteria	Alphaproteobacteria	Rhizobiales				0.810377459
8722fcf1a5dff95bced05763bc3f6f53	Bacteria	Verrucomicrobia	[Pedosphaerae]	[Pedosphaerales]				0.930775827
39d646e4216abedb59455c2256c2c4ca	Bacteria	Bacteroidetes	Flavobacteriia	Flavobacteriales	Flavobacteriaceae	Flavobacterium	succinicans	0.939558542
d8b056df09b020498217e25a676dabc1	Bacteria	Firmicutes	Clostridia	Clostridiales	Lachnospiraceae	Dorea		0.802461918
aa864bad5a994b6025f3dae6cd9bedb3	Bacteria	Proteobacteria	Alphaproteobacteria	Rhizobiales	Methylocystaceae			0.999733213
2594fcf48955bec7b61a5ce4aefa3868	Bacteria	Proteobacteria	Betaproteobacteria	Burkholderiales	Oxalobacteraceae	Massilia		0.761623905
cdf6d3e29472be14988a31dc53a10ac1	Bacteria	Proteobacteria	Alphaproteobacteria	Caulobacterales	Caulobacteraceae			0.79119554
788e7ad4f9ef03269a4d3ad6f5067701	Bacteria	Actinobacteria	Actinobacteria	Actinomycetales	Mycobacteriaceae	Mycobacterium	vaccae	0.783138348
69c1a6ac1fc5842c6468fe2c9316b039	Bacteria	Acidobacteria	Acidobacteriia	Acidobacteriales	Acidobacteriaceae			0.71246198
06b006b55b914ce52c2ce18f23b04fcf	Bacteria	Verrucomicrobia	[Spartobacteria]	[Chthoniobacterales]	[Chthoniobacteraceae]			0.966735605
51ef7546fffb14cfed8347763f0e61e6	Bacteria	Proteobacteria	Deltaproteobacteria	Myxococcales				0.999340589
cf253835322ff2690903fb13b618d2c0	Bacteria	Proteobacteria	Alphaproteobacteria	Rhodospirillales	Acetobacteraceae			0.99963267
8262fb006682ecd235979359098decf9	Bacteria	Proteobacteria	Alphaproteobacteria	Rhizobiales	Methylobacteriaceae	Methylobacterium		0.981511548
cb72d055467b3a80521a0861562c9ab8	Bacteria	Armatimonadetes	[Fimbriimonadia]	[Fimbriimonadales]	[Fimbriimonadaceae]	Fimbriimonas		0.99998919
73e32435e57a11455236ba50d64667ec	Bacteria	Proteobacteria	Alphaproteobacteria	Rhizobiales	Beijerinckiaceae			0.99987179
00fb8d33e1ad02f5091ddbe8c1dea6dc	Bacteria	Planctomycetes	Planctomycetia	Gemmatales	Isosphaeraceae			0.999992904
e342fab98d6aa0304a76fef14281792f	Bacteria	Bacteroidetes	[Saprospirae]	[Saprospirales]	Chitinophagaceae			0.999999945
7405313fc2c029777414e975f78d91c5	Bacteria	Bacteroidetes	Sphingobacteriia	Sphingobacteriales	Sphingobacteriaceae	Pedobacter		0.98776784
6e35466190090ebbf27e566134bf731f	Bacteria	Cyanobacteria	Chloroplast	Streptophyta				0.999999996
3b356147cb4a3dd6a45e3cc20742d1f0	Bacteria	Proteobacteria	Betaproteobacteria	Burkholderiales				0.916044918
98fc74b05f52ed4db82cb764df42425b	Bacteria	Proteobacteria	Alphaproteobacteria	Sphingomonadales	Sphingomonadaceae	Sphingomonas	wittichii	0.986650713
7a42df10200142d5adc11074659a6b59	Bacteria	Proteobacteria	Gammaproteobacteria	Xanthomonadales	Sinobacteraceae			0.99999805
1fce938c39ce4816863b22dd17a02ccc	Bacteria	Actinobacteria	Actinobacteria	Actinomycetales	Nocardioidaceae	Nocardioides		0.998598852
f0f1cca3dc99bca85475022adc02a030	Bacteria	Proteobacteria	Alphaproteobacteria	Caulobacterales	Caulobacteraceae			0.999163552
890fdaf69e5ad0db48be8f582808b7ff	Bacteria	Actinobacteria	Acidimicrobiia	Acidimicrobiales				0.999995303
a8a726bd280775998044fedb6e48db84	Bacteria	Proteobacteria	Alphaproteobacteria	Rhodospirillales	Acetobacteraceae			0.962400699
6ceafaa686fbd5af76d9997b77ba14c5	Bacteria	Actinobacteria	Actinobacteria	Actinomycetales				0.999118356
15d8249d20b6ee05fae5516b54a393ea	Bacteria	Proteobacteria	Alphaproteobacteria	Rhizobiales	Methylocystaceae			0.996871303
aec5574ca8c4a2a7407517ee9a01463f	Bacteria	Proteobacteria	Alphaproteobacteria	Rhodospirillales	Acetobacteraceae			0.998834183
46917b5dcd82a299de3128c76230884e	Bacteria	Actinobacteria	Actinobacteria	Actinomycetales	Nocardioidaceae			0.999291604
b2cdd52f4f5dff31e7bcf3ee06ac2e1c	Bacteria	Proteobacteria	Alphaproteobacteria	Caulobacterales	Caulobacteraceae			0.993595741
c3f9f9d6c35e476be83cf0e5166ba29b	Bacteria	Bacteroidetes	[Saprospirae]	[Saprospirales]	Chitinophagaceae			0.999577008
096dee5eb90e7d10c643559ecbec3190	Bacteria	Proteobacteria	Alphaproteobacteria	Sphingomonadales	Sphingomonadaceae	Sphingomonas	echinoides	0.998002984
fde8087d27f0495610d33b2fcef045a9	Bacteria	Acidobacteria	Solibacteres	Solibacterales	Solibacteraceae	Candidatus Solibacter		0.999096652
3222c8133df5c999744a75de8ba7e612	Bacteria	Actinobacteria	Actinobacteria	Actinomycetales	Sporichthyaceae			0.941431786
655ea2a2a75cb744e603f61cc2c24935	Bacteria	Armatimonadetes	[Fimbriimonadia]					0.984909548
b0d4d3df2b6a730bcd79f70cdf1256b7	Bacteria	Actinobacteria	Actinobacteria	Actinomycetales	Geodermatophilaceae			0.951335757
1dc9d97943c1792f6c1fe8636b49bc19	Bacteria	Bacteroidetes	[Saprospirae]	[Saprospirales]	Chitinophagaceae			0.999881476
fba25c24707fefe2271df39f3511254b	Bacteria	Planctomycetes	Planctomycetia	Gemmatales	Gemmataceae			0.999999971
6959815da9a81a4dcb80093048163c6c	Bacteria	Planctomycetes	Planctomycetia	Gemmatales	Isosphaeraceae			0.721924465
5a057113bfefded7c9820882bac5623c	Bacteria	Acidobacteria	Acidobacteriia	Acidobacteriales	Acidobacteriaceae	Granulicella	aggregans	0.815373828
451db6abe4b67a681b9e1099951af51a	Bacteria	Proteobacteria	Alphaproteobacteria	Rhodospirillales	Rhodospirillaceae			0.995647877
83760ad6418889e96716a983ab8cb51e	Bacteria	Proteobacteria	Gammaproteobacteria	Xanthomonadales	Sinobacteraceae			0.977532865
54f7d7d568c642c0bcf1e18734f3c6e9	Bacteria	Proteobacteria	Alphaproteobacteria	Rhizobiales	Methylocystaceae			0.912684789
4bcfc4a768473d2a9391bd3f9ff54595	Bacteria	Actinobacteria	Actinobacteria	Actinomycetales	Kineosporiaceae	Kineosporia		0.981778286
e188a072d518758d5ecee793f2d82679	Bacteria	Proteobacteria	Alphaproteobacteria	Caulobacterales	Caulobacteraceae	Caulobacter		0.818564423
8ef6e46d5cdd05f045bc880d88ed6458	Bacteria	Actinobacteria	Actinobacteria	Actinomycetales				0.937371328
25df12dee6c26057f846952323339aa6	Bacteria	Proteobacteria	Alphaproteobacteria	Caulobacterales	Caulobacteraceae	Mycoplana		0.91318502
e58ba4350da692e2653ed63a7cfbfaf8	Bacteria	Bacteroidetes	[Saprospirae]	[Saprospirales]	Chitinophagaceae			0.984653727
ebbe3ee8e36a1fcd33b6d33fa7d65ad8	Bacteria	Proteobacteria	Alphaproteobacteria	Rhizobiales	Methylocystaceae			0.996089998
8f3b826409c8780acd0468891cbab22c	Bacteria	Proteobacteria	Alphaproteobacteria	Rhizobiales	Methylobacteriaceae	Methylobacterium		0.998499748
d80aca1a71f50942637f461422c35fbe	Bacteria	Armatimonadetes	Armatimonadia	FW68				1
7e1d13712a9ccab9943408a31d590701	Bacteria	Bacteroidetes	Bacteroidia	Bacteroidales	Bacteroidaceae	Bacteroides		0.999989146
e7c9c7c065de5543a1ef8a499b2f60cb	Bacteria	Proteobacteria	Gammaproteobacteria	Xanthomonadales	Sinobacteraceae			0.999191395
308a8903a4500f11e9b9cad957c55915	Bacteria	Bacteroidetes	[Saprospirae]	[Saprospirales]	Chitinophagaceae			0.73153496
1ee68035ffc9dbd25480655c141e1be7	Bacteria	Actinobacteria	Actinobacteria	Actinomycetales	Sanguibacteraceae	Sanguibacter		0.898510112
eb7b5461ec2a201c73d707b06f6a1697	Bacteria	Verrucomicrobia	[Spartobacteria]	[Chthoniobacterales]	[Chthoniobacteraceae]			0.899805363
98ac5b67bce1a61862587d16267a3197	Bacteria	Planctomycetes	Planctomycetia	Gemmatales	Isosphaeraceae			0.99610298
ae187d217ed911e91d8dd2c8557a2e1c	Bacteria	Actinobacteria	Actinobacteria	Actinomycetales	Microbacteriaceae			0.993010033
df20ef9a0547a045c549d20800e3dcc8	Bacteria	Proteobacteria	Alphaproteobacteria	Rhizobiales	Methylocystaceae			0.995217217
29a4a0cc5440a74e0a7d3c599c23b727	Bacteria	Proteobacteria	Alphaproteobacteria	Rhizobiales	Methylocystaceae			0.955921327
f8eada9e75632a38a68e9fa03744b987	Bacteria	Proteobacteria	Alphaproteobacteria	Rhizobiales	Methylobacteriaceae	Methylobacterium	adhaesivum	0.974545775
e565c2f9267a4da9bb33158d4a2f484b	Bacteria	Verrucomicrobia	[Spartobacteria]	[Chthoniobacterales]	[Chthoniobacteraceae]			0.998601001
034e4faceeda224aa733a04602ff78f0	Bacteria	Firmicutes	Erysipelotrichi	Erysipelotrichales	Erysipelotrichaceae	[Eubacterium]	dolichum	0.896019903
00d1254aefd84d1db61c305f782d0f0c	Bacteria	Actinobacteria	Thermoleophilia	Solirubrobacterales				0.999999997
46c7d6e4ba2e8d28a5474f4daacb4e42	Bacteria	Actinobacteria	Thermoleophilia	Solirubrobacterales	Conexibacteraceae			0.996623228
b1f8c1c661ed6791711e3d3c02af6acc	Bacteria	Proteobacteria	Alphaproteobacteria	Rhizobiales	Methylocystaceae			0.983008721
4064bc6148e9054311703e51ae3199a2	Bacteria	Bacteroidetes	Sphingobacteriia	Sphingobacteriales	Sphingobacteriaceae			0.999999999
85c29da9e6c44d9504c1af0048d020bf	Bacteria	Actinobacteria	Actinobacteria	Actinomycetales	Pseudonocardiaceae	Actinomycetospora		0.757922822
642c820bf882f7da577bd1366d0ead67	Bacteria	Acidobacteria	Acidobacteriia	Acidobacteriales	Acidobacteriaceae			0.713216369
b769315b8608acbe3f8ee4d6449a446d	Bacteria	Proteobacteria	Betaproteobacteria	Neisseriales	Neisseriaceae	Aquitalea		0.886442988
9ec1f7e337ebb5bd673b5c8e303c33e7	Bacteria	Proteobacteria	Alphaproteobacteria	Rhodospirillales	Acetobacteraceae			0.999913309
785d8344e2bbd6ee1d04f28c820589b7	Bacteria							0.999949897
8fefea471b982164c35e5088beaf166b	Bacteria	Proteobacteria	Deltaproteobacteria	Myxococcales				0.733971311
31ddf86fba3e4646833059ad4b53a1d1	Bacteria	Proteobacteria	Alphaproteobacteria	Rhodospirillales	Acetobacteraceae			0.902668616
649010553f424c1648189495d0e8816a	Bacteria	Proteobacteria	Gammaproteobacteria	Xanthomonadales	Sinobacteraceae			0.76860682
37379d0d776aeae14d3498d8740bb6d0	Bacteria	Proteobacteria	Betaproteobacteria	Burkholderiales	Oxalobacteraceae	Janthinobacterium		0.858089903
1f582673364ddc95751cd5c84f57ac2f	Bacteria	Proteobacteria	Alphaproteobacteria	Rhizobiales	Hyphomicrobiaceae	Hyphomicrobium		0.982677827
abee65ea398f663fd38051231d7fded5	Bacteria	Proteobacteria	Alphaproteobacteria	Rhodospirillales	Acetobacteraceae			0.999988891
71a15ba007e4b627ec899d56c53d2df7	Bacteria	Proteobacteria	Betaproteobacteria	Burkholderiales	Comamonadaceae			0.999991681
e3299809e253c210a6e090338bc297b9	Bacteria	Cyanobacteria	Chloroplast	Stramenopiles				1
a89debc56ed445b2d30493066946f5b7	Bacteria	Armatimonadetes	Chthonomonadetes	Chthonomonadales	Chthonomonadaceae			0.999935169
a8b948c2d80a3aeb83fdf2fc12a6e358	Bacteria	Armatimonadetes	Armatimonadia	Armatimonadales	Armatimonadaceae			0.995564304
6a929737127cc9105e9642e27f62ed9d	Bacteria	Proteobacteria	Gammaproteobacteria	Xanthomonadales	Sinobacteraceae	Nevskia		0.87533458
a472c79752093b322bc4c667bdae31dc	Bacteria	Proteobacteria	Alphaproteobacteria	Rhodospirillales	Rhodospirillaceae			0.956483463
81199449c5527067e760db8bd2fc5aff	Bacteria	Acidobacteria	Acidobacteriia	Acidobacteriales	Koribacteraceae	Candidatus Koribacter		0.892096523
e561d3e07ac1e791dccd4afddd92e79c	Bacteria	Cyanobacteria	4C0d-2	SM1D11				0.999382256
7d5940ae4a734a1791b9850c7d36d278	Bacteria	Proteobacteria	Alphaproteobacteria	Rhodospirillales	Acetobacteraceae			0.777145229
aa4f9aeb560ab8103988a02759f2df26	Bacteria	Proteobacteria	Betaproteobacteria	Burkholderiales	Comamonadaceae	Curvibacter		0.987375807
d9c3123a9b3fefe33f18ed39e9ca50aa	Bacteria	Proteobacteria	Betaproteobacteria	Burkholderiales	Oxalobacteraceae	Polynucleobacter		0.999952757
839baf5c1231f68400317fd3e7585e08	Bacteria	Bacteroidetes	Flavobacteriia	Flavobacteriales	[Weeksellaceae]	Chryseobacterium		0.999915168
2e17b558f8484b8633c35afb193b7fe5	Bacteria	Proteobacteria	Alphaproteobacteria	Sphingomonadales	Sphingomonadaceae			0.874072784
5225f6494fa75e908edde21d9c79cc5e	Bacteria	Bacteroidetes	Cytophagia	Cytophagales				0.994315003
acda624233c10c6a4d7b366d463021b1	Bacteria	Proteobacteria	Alphaproteobacteria	Rhodospirillales	Acetobacteraceae			0.997157549
4db2b438b0bd3ed51c2710b68cdceb8d	Bacteria	Proteobacteria	Alphaproteobacteria	Rhodospirillales	Rhodospirillaceae			0.993706743
239d8a29082ab4979222987fd6493ec8	Bacteria	Proteobacteria	Alphaproteobacteria	Sphingomonadales	Sphingomonadaceae	Novosphingobium		0.846451658
cc0fce403617841547c5e13ae6d1b8da	Bacteria	Cyanobacteria	Chloroplast	Stramenopiles				0.999969524
1fc7bec8063f791d56d36bfa0c7df406	Bacteria	Proteobacteria	Gammaproteobacteria					0.999765361
f6ba0d4c10b464b8bced5c2748131550	Bacteria	Proteobacteria	Alphaproteobacteria	Rhizobiales	Beijerinckiaceae	Methylocella		0.996309197
64efcbe9c3fce61b95d45e613d98254e	Bacteria	Cyanobacteria	4C0d-2	MLE1-12				0.999999995
70850d53fb66259158d3f6e854be4e1a	Bacteria	Cyanobacteria	Nostocophycideae	Nostocales	Nostocaceae			0.97987753
0534d89cc18e50946238c96fcd4ed084	Bacteria	Acidobacteria	Solibacteres	Solibacterales	Solibacteraceae			0.99917051
2d990392544a123976bd5f78aeb88d89	Bacteria	Verrucomicrobia	[Spartobacteria]	[Chthoniobacterales]	[Chthoniobacteraceae]	Candidatus Xiphinematobacter		0.99999976
990f64dbc1c8edc2b69b0670e3ff911e	Bacteria	Proteobacteria	Alphaproteobacteria	Rhodospirillales	Rhodospirillaceae			0.953975764
2e7252c448149b1aa271ef2200471f25	Bacteria	Verrucomicrobia	[Pedosphaerae]	[Pedosphaerales]	auto67			0.999963429
813d3d8449ea72d4a4d99e0d8977dd0c	Bacteria	Proteobacteria	Alphaproteobacteria					0.999913589
e10ddf788cee35673831e062853d2eab	Bacteria	Proteobacteria	Betaproteobacteria	Neisseriales	Neisseriaceae	Gulbenkiania	mobilis	0.907033796
c767840ddece7ba23ee225de5c449e86	Bacteria	Proteobacteria	Betaproteobacteria	Neisseriales	Neisseriaceae	Chromobacterium		0.999148532
d0e6af7eda09923d1dc3490a0b13f83b	Bacteria	Proteobacteria	Alphaproteobacteria					0.966089856
bdad0eaeec850939bf70e6720c44b7ca	Bacteria	Proteobacteria	Betaproteobacteria	Rhodocyclales	Rhodocyclaceae			0.826910814
ab66feaac475866d47ba37679c5ba74f	Bacteria	Proteobacteria	Alphaproteobacteria	Rhodospirillales	Acetobacteraceae			0.972113692
f916bdecbffa4f6e10d38566b804c7bd	Bacteria	Planctomycetes	Planctomycetia	Gemmatales	Gemmataceae			0.981657971
9bcdb945ac893b7eebe926617bfc4a42	Bacteria	Chloroflexi	Anaerolineae	SJA-15				0.999937022
073e944e3406059c7a25d24016e45995	Bacteria	Proteobacteria	Betaproteobacteria	Burkholderiales	Comamonadaceae	Rubrivivax		0.801946906
514ac67b891070667e28aec9d96718c4	Bacteria	Cyanobacteria	Nostocophycideae	Nostocales	Nostocaceae			0.970954225
30af20d47b4a567b52648397eed8a9cd	Bacteria	Proteobacteria	Betaproteobacteria	Burkholderiales	Alcaligenaceae			0.709493648
21f72962472cad642a48c508be61330a	Bacteria	Proteobacteria	Betaproteobacteria					0.996183442
0efe807935d267487b85745a9e807718	Bacteria	Proteobacteria	Betaproteobacteria	Burkholderiales	Oxalobacteraceae			0.989390277
85d56c5e07c5df2f7a0d9d9304c96ebd	Bacteria	Proteobacteria	Alphaproteobacteria	Rhodospirillales	Rhodospirillaceae			0.990741419
552476b41ebaf4397803b90d0887da30	Bacteria	Bacteroidetes	[Saprospirae]	[Saprospirales]	Saprospiraceae			0.995033558
abfe8142186d5fac6f9654426e020818	Bacteria	Acidobacteria	Solibacteres	Solibacterales				0.971407598
1be9ee341237e36b3c01ce5a572ae5b8	Bacteria	Proteobacteria	Alphaproteobacteria	Rhodospirillales	Acetobacteraceae			0.997154321
46c339d9161731476a27ae8fc6bfc32e	Bacteria	Proteobacteria	Betaproteobacteria					0.996669093
e930f99b385502b21cc9fb2d8dd1c456	Bacteria	Proteobacteria	Alphaproteobacteria	Rhodospirillales	Acetobacteraceae			0.978639261
2e6fff3623687fb37bc44c81b4b1b587	Bacteria	Armatimonadetes	Armatimonadia	FW68				1
24b5059675e9475b4290df9249243843	Bacteria	Proteobacteria	Alphaproteobacteria	Rhizobiales				0.995362083
b4b18ac87f8b459abb7dd7659ed03b10	Bacteria	Proteobacteria	Alphaproteobacteria					0.998810678
683a4749bd323b977d1818afcac5fe4b	Bacteria	Proteobacteria	Betaproteobacteria	Neisseriales	Neisseriaceae	Aquitalea	magnusonii	0.955353584
ace78db5b006406a994693d533e5411f	Bacteria	Proteobacteria	Deltaproteobacteria	Myxococcales				0.997916178
766e723e1afb268b885d8deaa15c5c68	Bacteria	Proteobacteria	Alphaproteobacteria	Rhodospirillales	Rhodospirillaceae			0.973972446
2a74b41cf889158bd1bd9cb992bafedb	Bacteria	Proteobacteria	Alphaproteobacteria	Rhodospirillales	Acetobacteraceae			0.860645558
4c1993d4e01eea009a019e4cb73664fa	Bacteria	Armatimonadetes	Chthonomonadetes	Chthonomonadales	Chthonomonadaceae			0.999706204
428f63f7d76e30e46b824c1553a911b2	Bacteria	Proteobacteria	Deltaproteobacteria	Myxococcales				0.970908364
d698c898ab30dc37f8f0f4d798e7229d	Bacteria	Bacteroidetes	[Saprospirae]	[Saprospirales]	Chitinophagaceae			0.980819832
709082769c48cf1331b248379ea30318	Bacteria	Proteobacteria	Gammaproteobacteria	Xanthomonadales	Sinobacteraceae			0.900497115
efb6a5ad3bf54ee5a43cbfd84c460400	Bacteria	Proteobacteria	Alphaproteobacteria	Sphingomonadales	Sphingomonadaceae			0.8425615
843c60984e164f44bfb84fa5e20fea3c	Bacteria	Proteobacteria	Alphaproteobacteria	Sphingomonadales				0.995058784
1f337f2fcd7302788aa661cd3e16f0a9	Bacteria	Cyanobacteria						0.70139852
6fcd9b1977fedb08e850fc8df49f3f2d	Bacteria	Verrucomicrobia	[Methylacidiphilae]	Methylacidiphilales				0.999999497
321a05df669e1619f475fb6946df0786	Bacteria	Proteobacteria	Alphaproteobacteria	Rhodospirillales	Rhodospirillaceae			0.964590694
131da1f287770ef14455f45272b8ae4c	Bacteria	Proteobacteria	Alphaproteobacteria	Caulobacterales	Caulobacteraceae	Asticcacaulis		0.977604632
c4059effe8f0a824ea46596bfe7c9ef9	Bacteria	Proteobacteria	Alphaproteobacteria	Rhodospirillales	Rhodospirillaceae			0.997337077
1e648162b280bb3f9370f1ec6ced0870	Bacteria	Proteobacteria	Alphaproteobacteria	Sphingomonadales	Sphingomonadaceae			0.873523589
8d3299078ac6793ab6286283094cd62a	Bacteria	Proteobacteria	Gammaproteobacteria					0.985077893
20e8c14ecd05f2f88dfeb86668121008	Bacteria	Planctomycetes	Planctomycetia	Gemmatales	Gemmataceae	Gemmata		0.999994529
ca52b413fbe85638f7373ca29e3c8208	Bacteria	Proteobacteria	Deltaproteobacteria	Myxococcales				0.996458299
57c8ea0bda4ce95661039970a835cfd3	Bacteria	Verrucomicrobia	[Spartobacteria]	[Chthoniobacterales]	[Chthoniobacteraceae]	Candidatus Xiphinematobacter		0.999999087
cf2ccea66bb1fcdba0379d603ba3850c	Bacteria	Planctomycetes	Planctomycetia	Gemmatales	Gemmataceae	Gemmata		0.991616164
6bdfd61f0f83e28ddcefc5269a39490c	Bacteria	Proteobacteria	Alphaproteobacteria	Rhodospirillales	Rhodospirillaceae	Telmatospirillum		0.999999428
91ff3376855447c2743b63b6bc3fd244	Bacteria	Proteobacteria	Alphaproteobacteria	Rhodospirillales	Rhodospirillaceae	Telmatospirillum		0.999722291
aa8e5748cd03eff8bccf5c21497ad36d	Bacteria	Proteobacteria	Alphaproteobacteria	Caulobacterales	Caulobacteraceae			0.999482862
1dbb5c52f8b7b4aec5179a4e799dfbb7	Bacteria	Bacteroidetes						0.999435272
1af940028650470dcea0d173547efae7	Bacteria	Cyanobacteria	Nostocophycideae	Nostocales	Scytonemataceae	Brasilonema		0.786731596
9c481147b7b9f89e63bcc67a5b7ca923	Bacteria	Cyanobacteria	Chloroplast					0.804285449
5b3899d5e5a7836262d49351203c064a	Bacteria	Proteobacteria	Alphaproteobacteria	Caulobacterales	Caulobacteraceae	Asticcacaulis		0.999890802
620703f77b63a782858482f3370211e8	Bacteria	Cyanobacteria	Chloroplast	Chlorophyta				0.999974476
3daa9ead47ae65cc1cb6148dd04bb342	Bacteria	Proteobacteria	Alphaproteobacteria	Caulobacterales	Caulobacteraceae	Asticcacaulis	biprosthecium	0.925545805
db92c6695f75fd3aef40d6079fc45a48	Bacteria	Proteobacteria	Alphaproteobacteria	Rhodospirillales	Acetobacteraceae			0.962459347
291f2e382ad08880a0fc350cd5e099f6	Bacteria	Proteobacteria	Alphaproteobacteria	Rhizobiales				0.999756782
bc4231477126a7d0b7de25d1ae938dee	Bacteria	Acidobacteria	Solibacteres	Solibacterales				0.999044582
12544448169348d555c00f3864ba520b	Bacteria	Cyanobacteria	Oscillatoriophycideae	Oscillatoriales	Phormidiaceae	Phormidium	animale	0.99999023
061f18a2b17d5ae7275f96b3c74d572f	Bacteria	Proteobacteria	Alphaproteobacteria	Sphingomonadales				0.999855411
d2bc2cc33263a1cda13360079e1b1c2f	Bacteria	Proteobacteria	Betaproteobacteria	Burkholderiales	Alcaligenaceae			0.991860903
4f9a535cdbb5e83ff21122c54ec9e671	Bacteria	Proteobacteria	Alphaproteobacteria	Rhodospirillales	Rhodospirillaceae			0.991150008
851f8273dee28f41a114ea0cac90d083	Bacteria	Proteobacteria	Alphaproteobacteria	Rhizobiales	Methylocystaceae	Methylosinus		0.983539104
64cf267c57a0f8c3c6af559c0336970a	Bacteria	Proteobacteria	Alphaproteobacteria	Rhodospirillales	Acetobacteraceae			0.993458941
fa1aa4342162b9c4583e7d0c821ad309	Bacteria	Proteobacteria	Alphaproteobacteria	Rhizobiales	Methylocystaceae			0.722689728
5247e05d2ba59b3253bd6c8954241c1c	Bacteria	Proteobacteria	Alphaproteobacteria	Rhizobiales	Methylobacteriaceae	Methylobacterium		0.999559519
dab769c7df856a6eb7cf1b7efe152a80	Bacteria	Acidobacteria	Solibacteres	Solibacterales				0.982573587
1bf6b105fc4a2d9ed4a4aa16c5c05247	Bacteria	Proteobacteria	Betaproteobacteria	Methylophilales				0.996360709
8f91adde37e7ade7d5c6d03da00560da	Bacteria	Actinobacteria	Actinobacteria	Actinomycetales	ACK-M1			0.999883577
eac4573a875e65fd13a85ea662d95995	Bacteria	Proteobacteria	Deltaproteobacteria	Myxococcales				0.995703258
ecc08e7aa2952324d1a0f136323032ad	Bacteria	Acidobacteria	Solibacteres	Solibacterales	Solibacteraceae	Candidatus Solibacter		0.959173258
516549c565407769125e3e8f3ca298cd	Bacteria	Proteobacteria	Alphaproteobacteria	Rhizobiales	Hyphomicrobiaceae	Pedomicrobium	australicum	0.997294745
6f68fab9d6b7e60e2c2b9ea80948fd6b	Bacteria	Proteobacteria	Betaproteobacteria	Burkholderiales	Comamonadaceae			0.999856305
788325eb281bb2cb46ceb82e5e2a4939	Bacteria	Cyanobacteria	Chloroplast	Stramenopiles				0.824373982
65ca5d9ebe44c4aba3a0fff48e243c60	Bacteria	Proteobacteria	Alphaproteobacteria	Rhizobiales	Methylocystaceae			0.99956776
d919975efbebc59d02ec7b388bfa30ee	Bacteria	Proteobacteria	Alphaproteobacteria	Rhodospirillales	Acetobacteraceae			0.751712444
2445b0cf8fe4c81f63c4c13671a4acbd	Bacteria	Planctomycetes	Planctomycetia	Gemmatales	Isosphaeraceae			0.999970887
40b4d94d584115ccfd98c2e78a6f76c4	Bacteria	Proteobacteria	Betaproteobacteria					0.864456854
a60a3f8ef5727fa09131b31c8b8a90be	Bacteria	Proteobacteria	Alphaproteobacteria	Sphingomonadales	Sphingomonadaceae	Novosphingobium		0.930344406
e1b80a509ba21eb06947a15f50453f4b	Bacteria	Proteobacteria	Alphaproteobacteria	Rhodospirillales	Rhodospirillaceae	Telmatospirillum		0.999998695
e5804892cf5307be57c304d060a6e520	Bacteria	Proteobacteria	Alphaproteobacteria	Caulobacterales	Caulobacteraceae			0.81378209
3d5c7a85088072aa65d23e0a70b196e9	Bacteria							0.999718793
6819b5a5054f6b646fa00705121e3044	Bacteria	Proteobacteria	Betaproteobacteria	Burkholderiales	Comamonadaceae	Methylibium		0.831302078
04ee9c28f719be0b8120f89f43409316	Bacteria	Cyanobacteria	Chloroplast	Stramenopiles				0.999999999
ad5c58adf567d3862b36e3db378fc93a	Bacteria	Cyanobacteria	Chloroplast	Stramenopiles				1
9279be30f239823e666436895e1ac476	Bacteria	Proteobacteria	Deltaproteobacteria	Myxococcales	Myxococcaceae	Anaeromyxobacter		0.849848052
5d67bd3ba0fd4181588841fbba212fd7	Bacteria	Acidobacteria	Solibacteres	Solibacterales				0.900280852
36e92221c791f1e3a704cd70d6d557ae	Bacteria	Bacteroidetes	Cytophagia	Cytophagales				0.911826379
768645a401ca4e5e7fd591af8c406cd7	Bacteria	Planctomycetes	Planctomycetia	Gemmatales	Gemmataceae	Gemmata		0.995651567
c4958dc730df70af52d9902626c5d6ac	Bacteria	Acidobacteria	Solibacteres	Solibacterales				0.882541238
5e080a5af80babc8c130a88624a266c4	Bacteria	Proteobacteria	Alphaproteobacteria	Sphingomonadales	Sphingomonadaceae	Sphingomonas	azotifigens	0.89375126
29030557e4d3fc34b296d4a4ace474a0	Bacteria	Proteobacteria	Alphaproteobacteria	Sphingomonadales	Sphingomonadaceae	Novosphingobium		0.70430651
158a36b1a105d73fde3eb5e56fe3520d	Bacteria	Proteobacteria	Alphaproteobacteria	Rhizobiales	Hyphomicrobiaceae	Rhodomicrobium	vannielii	0.989899919
5d7a0b034916d032247267e8e41b005a	Bacteria	Verrucomicrobia	[Methylacidiphilae]	Methylacidiphilales				1
b11191075a652e2d07cbe4f588d17daa	Bacteria	Planctomycetes	BD7-11					0.999999988
8ae5be9014eba29ec4266fd93de4f360	Bacteria	Proteobacteria	Gammaproteobacteria	Xanthomonadales	Sinobacteraceae			0.990437831
f2ad4ecd13b100f613d71c5edffc1fcc	Bacteria	Proteobacteria	Deltaproteobacteria	Myxococcales				0.999140374
6054d274210c38d08d5a7f46e9807585	Bacteria	Bacteroidetes	Sphingobacteriia	Sphingobacteriales	Sphingobacteriaceae	Pedobacter		0.997323767
74f86b6b7799b3e5df8f8d22bfe10eae	Bacteria	Proteobacteria	Betaproteobacteria	Burkholderiales	Oxalobacteraceae	Herminiimonas		0.794597353
26401582cca34074562294229600bfa3	Bacteria	Cyanobacteria	Chloroplast					0.999286926
a2d452ae80c15f2fafb3c8b83d1a00b8	Bacteria	Planctomycetes	Phycisphaerae	WD2101				0.999999996
a86382daedde31f1e21ed9ac22ab010d	Bacteria	Proteobacteria	Betaproteobacteria	Burkholderiales	Alcaligenaceae			0.823962328
3991c5f2db455476dac661db86bae3c0	Bacteria	Acidobacteria	Solibacteres	Solibacterales	Solibacteraceae			0.939512127
23ff67b27d81c58c64ddf125a60868b0	Bacteria	Cyanobacteria	Chloroplast	Streptophyta				0.99994758
f50aed524b6cad16ca4ee1a217f6a688	Bacteria	Bacteroidetes	Cytophagia	Cytophagales	Cytophagaceae	Spirosoma		0.999999993
33892540537555d53ec741fdcb07a165	Bacteria	Proteobacteria	Deltaproteobacteria	Myxococcales	Myxococcaceae	Anaeromyxobacter		0.999958301
1a8db20948951e37379e070dc9d72a00	Bacteria	Proteobacteria	Alphaproteobacteria	Rhodospirillales	Acetobacteraceae			0.994450494
6766f677f1c1454e724d85885e188a10	Bacteria	Proteobacteria	Alphaproteobacteria	Rhodospirillales	Acetobacteraceae			0.999990829
d92f79a4eeed3599176d2a327e260561	Bacteria	Cyanobacteria						0.993998817
ad17c175971ee7667a4e1b570331fe2f	Bacteria	Proteobacteria	Alphaproteobacteria	Caulobacterales	Caulobacteraceae	Asticcacaulis		0.998306437
7cb7753109015ae718a1a0201d081e99	Bacteria	Actinobacteria	Actinobacteria	Actinomycetales	Corynebacteriaceae	Corynebacterium		0.999094984
2069da6d1ce5e42be887b40e6338f3df	Bacteria	Proteobacteria	Alphaproteobacteria	Rhodospirillales	Acetobacteraceae			0.999842307
4aa66fea0ec91ac487b6894b0ad8d118	Bacteria	Bacteroidetes	[Saprospirae]	[Saprospirales]				0.999927487
04754e7d0bc9eb33de69d49526de59e5	Bacteria	Proteobacteria	Betaproteobacteria	Ellin6067				0.999986595
de9102dbc199d52f44d2517cc1b7801a	Bacteria	Proteobacteria	Alphaproteobacteria	Rhodospirillales	Acetobacteraceae			0.996388448
41d70c342318081e50f70b679b7a1360	Bacteria	Proteobacteria	Alphaproteobacteria	Rhizobiales	Hyphomicrobiaceae	Rhodomicrobium	vannielii	0.999663972
454aceb66125863a02ea9d46c0b23136	Bacteria	Proteobacteria	Gammaproteobacteria	Pseudomonadales	Moraxellaceae	Acinetobacter		0.878359617
c3d4004b21ef3e3a682b7e2b50b135a8	Bacteria	Planctomycetes	Planctomycetia	Gemmatales	Isosphaeraceae			1
8b6687853ae813a73c3bdb9598872d7e	Bacteria	Proteobacteria	Gammaproteobacteria	Xanthomonadales	Sinobacteraceae	Nevskia		0.998418018
b531672b7955139f567a83ca40f09052	Bacteria	Proteobacteria	Alphaproteobacteria	Rhodospirillales	Acetobacteraceae			0.929430993
5f11fec52395f122d3b2d9c2c37814a6	Bacteria	Proteobacteria	Alphaproteobacteria	Rhodospirillales	Rhodospirillaceae			0.984444697
b4d81c6dd9bd0ebf1beed56ad5d351ae	Bacteria	Proteobacteria	Alphaproteobacteria					0.999939632
0b5fc5d159bd8bc44c42a23624e1a548	Bacteria	Proteobacteria	Deltaproteobacteria	Bdellovibrionales	Bdellovibrionaceae	Bdellovibrio		0.850822282
739ffdf637fef6f7e728d184ccd74e5a	Bacteria	Proteobacteria	Deltaproteobacteria	Myxococcales	Myxococcaceae	Anaeromyxobacter		0.994781166
0209b270a1d5f9544617a9687a81358a	Bacteria	Proteobacteria	Betaproteobacteria	Burkholderiales	Comamonadaceae			0.999899362
f40b13ad17b3caaf9ccc2223cc513855	Bacteria	Cyanobacteria	Nostocophycideae	Nostocales	Nostocaceae			0.99049456
2ba1bc26e9373f83349a875dd4c0ad3a	Bacteria	Proteobacteria	Alphaproteobacteria	Caulobacterales	Caulobacteraceae	Caulobacter		0.983540754
37e4ade0e63915a97c917ea3b4504d70	Bacteria	Bacteroidetes	Sphingobacteriia	Sphingobacteriales	Sphingobacteriaceae			0.99879314
11988619cb6211405f0a4c0abd4e3456	Bacteria	Chloroflexi	Anaerolineae	SBR1031	oc28			0.999207189
d0afd048386f31db5df7341a23a66e77	Bacteria	Proteobacteria	Alphaproteobacteria	Rhizobiales	Hyphomicrobiaceae	Rhodomicrobium	vannielii	0.830180043
e16eaed4296a73336a5ec8bdf815ce1e	Bacteria	Proteobacteria	Deltaproteobacteria	Syntrophobacterales	Syntrophobacteraceae	Syntrophobacter		0.999811326
12e208afd1dd11e644c0027ce66d2780	Bacteria	Planctomycetes	Planctomycetia	Gemmatales	Gemmataceae			0.99530822
d55356c23d11ebd5c05de990a20cf772	Bacteria	Cyanobacteria	Chloroplast	Streptophyta				0.999999999
4382748a7b5cc6a95f2651b55f75ece9	Bacteria	Proteobacteria	Deltaproteobacteria	Myxococcales	Cystobacteraceae	Cystobacter		0.874899845
bcd1a4dd10ec4cd9e16079778f89812d	Bacteria	Verrucomicrobia	[Spartobacteria]	[Chthoniobacterales]	[Chthoniobacteraceae]	Candidatus Xiphinematobacter		0.999972321
d9fce964256df5aa41b2f12a0ad91eef	Bacteria	Planctomycetes	Planctomycetia	Gemmatales	Gemmataceae			0.999357814
b63140ab7c5ba95a18153a3d90fd4522	Bacteria	Proteobacteria	Alphaproteobacteria	Caulobacterales	Caulobacteraceae	Asticcacaulis		0.999930257
ddb0050e6f516b95b61f10c85949d7ae	Bacteria	Verrucomicrobia	Opitutae	Opitutales	Opitutaceae			0.999998271
5f6cc21b6b55c1cca23e80019214a36a	Bacteria	Acidobacteria	Solibacteres	Solibacterales	Solibacteraceae			0.997222596
cb6ad0fdd1661938eefac9d88474e66f	Bacteria	Proteobacteria	Betaproteobacteria	Burkholderiales	Comamonadaceae	Rhodoferax		0.730557489
c93abd1cc22ccb8ee2481e2f9ea70228	Bacteria	Proteobacteria	Alphaproteobacteria	Sphingomonadales	Sphingomonadaceae	Novosphingobium		0.947476004
205f886f84ea7be2f489ae9506daae13	Bacteria	Bacteroidetes	Sphingobacteriia	Sphingobacteriales	Sphingobacteriaceae			0.961939263
9c4e8851ad3b5b58b8b69f8c3c266450	Bacteria	Actinobacteria	OPB41					0.999932635
6b2a4ab1e69e4e55ec9836794ac24e14	Bacteria	Proteobacteria	Alphaproteobacteria	Caulobacterales	Caulobacteraceae			0.999177242
ccbf22fcef83c11a94ebed5c72ec08b5	Bacteria	Proteobacteria	Alphaproteobacteria	Caulobacterales	Caulobacteraceae	Phenylobacterium		0.856902069
0ae1b5975a0dc014aa657376d75178ae	Bacteria	Proteobacteria	Deltaproteobacteria					0.997775326
59eb3e9b73fa2cec03d386879aad2267	Bacteria	Proteobacteria	Alphaproteobacteria	Rhodospirillales	Rhodospirillaceae	Telmatospirillum		0.998742466
f4b6b48b094633256aaea33340c290aa	Bacteria	Cyanobacteria	Chloroplast	Stramenopiles				0.999999663
aa43bfea4bd5c421dae25415482363b7	Bacteria	Proteobacteria	Deltaproteobacteria	Spirobacillales				0.9931022
c06aa3d99cd7d21f4398aa84f371c9c3	Bacteria	Proteobacteria	Betaproteobacteria	Burkholderiales				0.918788496
f09b3912705dde4ce52f4b696388c34b	Bacteria	Armatimonadetes	Chthonomonadetes	Chthonomonadales	Chthonomonadaceae			0.999767637
bb9aa9b0a313f578f1cea45abf5554f1	Bacteria	Proteobacteria	Deltaproteobacteria	Myxococcales				0.786776312
7c115ee067e4d68b2128435cdd112a84	Bacteria	Cyanobacteria	Chloroplast	Streptophyta				0.999816996
7f882357617cf98047c491e528222121	Bacteria	Proteobacteria	Alphaproteobacteria					0.998956962
4cbe117273467c0db68ab4afbf346ad2	Bacteria	Cyanobacteria	Nostocophycideae	Nostocales	Nostocaceae			0.986169087
e13ad9aa567068fd04aa834414ba4bf4	Bacteria	Armatimonadetes	Chthonomonadetes	Chthonomonadales	Chthonomonadaceae			0.998506325
118862874b94518027142b9f78ebb008	Bacteria	Proteobacteria	Betaproteobacteria					0.994710281
48254ecc754aa292262fea8bb59e1062	Bacteria	Proteobacteria	Alphaproteobacteria	Caulobacterales	Caulobacteraceae			0.999347474
7185da9bc491c8ad702f7481ba68c841	Bacteria	Chloroflexi	Ellin6529					0.999999976
d0c211fe573c39ab26c97867022318a2	Bacteria	Planctomycetes	Planctomycetia	Gemmatales	Gemmataceae	Gemmata		0.999936774
a669ba6c36abee3f53bcec136fc6257b	Bacteria	Proteobacteria	Alphaproteobacteria	Caulobacterales	Caulobacteraceae	Asticcacaulis		0.995412175
8a6619466c7d481bc73e85601a15a7bc	Bacteria	Acidobacteria	Acidobacteriia	Acidobacteriales	Acidobacteriaceae			0.999999998
d7de95022f059a814acb056c21da08f4	Bacteria	Proteobacteria	Alphaproteobacteria	Rhodospirillales	Rhodospirillaceae			0.998258544
5e8c95f00f00e62dbfa1d406e2680a6a	Bacteria	Cyanobacteria	Chloroplast	Stramenopiles				1
0a990156c6cf8167541e4f9fa1dee8d8	Bacteria	Proteobacteria	Betaproteobacteria	Burkholderiales				0.994076334
0fa626661d803efedfcd0d2a4d1ebb96	Bacteria	Acidobacteria	Solibacteres	Solibacterales				0.999999998
63a4dd2cc814635954cc2d544c702de8	Bacteria	Proteobacteria	Alphaproteobacteria	Rhodospirillales	Acetobacteraceae			0.999988521
76e80d08182c1c3b888214cf570fd45d	Bacteria	Cyanobacteria	Nostocophycideae	Nostocales	Nostocaceae			0.790284016
a4a2f643792dfbff1e9dce7c94b00e88	Bacteria	Proteobacteria	Gammaproteobacteria	Xanthomonadales	Sinobacteraceae			0.988641976
1a120d0360aa36dcea9e7092c542fbec	Bacteria	Verrucomicrobia	[Pedosphaerae]	[Pedosphaerales]	Ellin515			0.989403157
9d532a4c71e7a04091ce9e2a344893ca	Bacteria	Nitrospirae	Nitrospira	Nitrospirales	[Thermodesulfovibrionaceae]			0.999972786
4e63733043c6be6d75afb68ff4132853	Bacteria	Proteobacteria	Alphaproteobacteria	Rhodospirillales	Acetobacteraceae			0.754914558
be93abc1d3dd2487ee384d97d24396e6	Bacteria	Proteobacteria	Betaproteobacteria	Burkholderiales	Comamonadaceae			0.996338216
e83e147d9b8b662f666548c7558d6660	Bacteria	Verrucomicrobia	[Pedosphaerae]	[Pedosphaerales]				0.75963723
f4ff7c9870e1e3ef20f7882137b6194b	Bacteria	Proteobacteria	Alphaproteobacteria	Rhizobiales	Hyphomicrobiaceae	Hyphomicrobium		0.981284708
4eab03d2da30cf605fc6ba79f7084c2c	Bacteria	Proteobacteria	Betaproteobacteria					0.999995019
a7e2bc42637ae3196b07df9196315a39	Bacteria	Proteobacteria	Betaproteobacteria	Rhodocyclales	Rhodocyclaceae	Propionivibrio		0.936953441
d09189520625ec59cd54693ae2ecdccf	Bacteria	Proteobacteria	Alphaproteobacteria	Sphingomonadales	Sphingomonadaceae	Sphingomonas	wittichii	0.761081026
0ee1e948e8aac9c920deef8deacde792	Bacteria	Proteobacteria	Betaproteobacteria	Neisseriales	Neisseriaceae	Chromobacterium		0.999625393
06fc6e5e61d3c77cc5c97e2542cd8fce	Bacteria	Proteobacteria	Alphaproteobacteria	Rhizobiales	Hyphomicrobiaceae	Pedomicrobium	australicum	0.999707775
a441cd48aff7f1b2ab4789a73376af00	Bacteria	Proteobacteria	Alphaproteobacteria	Caulobacterales	Caulobacteraceae			0.983260631
9fc207e3cef85b212ed9b30e04a118e1	Bacteria	Proteobacteria	Deltaproteobacteria	Myxococcales				0.784162547
c7fc788d19b28e4fcf0cc84c1edbc646	Bacteria	Bacteroidetes	[Saprospirae]	[Saprospirales]				0.999852753
064da5bc20ebc8ead81d050090295ceb	Bacteria	Proteobacteria	Alphaproteobacteria	Rhizobiales				0.719425945
dcb1e05e7eb2607ff09c8bd2a15204f7	Bacteria	Proteobacteria	Gammaproteobacteria	Xanthomonadales	Xanthomonadaceae	Luteibacter	rhizovicinus	0.988482851
be05ac504b369e835757b3289f0ea4ac	Bacteria	Proteobacteria	Alphaproteobacteria	Rhizobiales				0.999691642
418abbc69ce9e4ee3401aecae10bc332	Bacteria	Proteobacteria	Alphaproteobacteria	Rhodospirillales	Acetobacteraceae			0.999989991
a0369dfe0059b9676bac58ffaa72f790	Bacteria	Proteobacteria	Betaproteobacteria	Burkholderiales	Comamonadaceae	Leptothrix		0.902699293
172259847ff4e924c4b60c7c3b326491	Bacteria	Proteobacteria	Deltaproteobacteria	Desulfuromonadales	Geobacteraceae	Geobacter		0.998388504
8c84a876a89c4e5f7a8db7f2b765da53	Bacteria	Proteobacteria	Alphaproteobacteria	Rhodospirillales	Acetobacteraceae			0.998763769
32e9c624b8b9daaea25cac05d2d208e4	Bacteria	Proteobacteria	Gammaproteobacteria	Xanthomonadales	Sinobacteraceae			0.999590637
27ca4269de21eacb7f7f1ba29303fa36	Bacteria	Chloroflexi	Anaerolineae	SBR1031				0.710440391
135e4566aaf5f8e42fab503d0a477ed0	Bacteria	Proteobacteria	Alphaproteobacteria	Rhizobiales	Aurantimonadaceae			0.898358801
7d690efad8ae4aada5c8f791ac9b43f7	Bacteria	Proteobacteria	Alphaproteobacteria	Rhodospirillales	Acetobacteraceae			0.998380869
7956fe9e75f0a6f4fbd1054971fa13d2	Bacteria	Armatimonadetes	Chthonomonadetes	Chthonomonadales	Chthonomonadaceae			0.991622315
cbc2d95b6f1d70be60a4dbfd14486754	Bacteria	Proteobacteria	Alphaproteobacteria	Rickettsiales	mitochondria	Saprolegnia	ferax	0.905594172
76058a5d8a99337a75a3b6e5c2175f3b	Bacteria	Acidobacteria	Acidobacteriia	Acidobacteriales	Koribacteraceae	Candidatus Koribacter		0.991486093
a4dd5c3b2683e6cf6ce094ae1cdc09a2	Bacteria	Armatimonadetes	Armatimonadia	Armatimonadales	Armatimonadaceae			0.998217857
21339f6c510e31e5bfa4b5b702fefdca	Bacteria	Bacteroidetes	[Saprospirae]	[Saprospirales]	Chitinophagaceae			0.99305022
e6ed8b34d39c4582263036fb28c743d6	Bacteria	Actinobacteria	Actinobacteria	Actinomycetales	Pseudonocardiaceae	Pseudonocardia		0.997832024
710d9e2444db9f6dbc8c98e553fac791	Bacteria	Proteobacteria	Alphaproteobacteria					0.877542302
412777802beb4e50342c167a4662e711	Bacteria	Verrucomicrobia	[Spartobacteria]	[Chthoniobacterales]	[Chthoniobacteraceae]	Chthoniobacter		0.999668729
f0ae9525fdb1da10f2b93ede247c9c44	Bacteria	Planctomycetes	Planctomycetia	Planctomycetales	Planctomycetaceae	Planctomyces		0.999999096
d892061c941867d40856813c78a2013b	Bacteria	Actinobacteria	Actinobacteria	Actinomycetales	Microbacteriaceae	Cryocola		0.99298207
a2f71c5305b172153c214ec758eda005	Bacteria	Acidobacteria	Acidobacteriia	Acidobacteriales	Acidobacteriaceae	Edaphobacter		0.921989661
c58f5545bd71e73ab694187defba48d8	Bacteria	Proteobacteria	Deltaproteobacteria	Spirobacillales				0.999691975
385e4f5c28909c8d17459af6b1658dde	Bacteria	Proteobacteria	Betaproteobacteria					0.999646502
7b527cb6e3d17d073bb999a592aafa9e	Bacteria	Proteobacteria	Alphaproteobacteria	Rhodospirillales	Acetobacteraceae			0.999997638
e658d80ec4772c58eeb31147fd99a26b	Bacteria	Proteobacteria	Gammaproteobacteria	Xanthomonadales	Sinobacteraceae			0.994488036
a068a3093c136790e33526cd4ed5b73f	Bacteria	Proteobacteria	Alphaproteobacteria	Caulobacterales	Caulobacteraceae	Phenylobacterium		0.889134474
544ca13f144a99da59c82b66100540d2	Bacteria	Proteobacteria	Betaproteobacteria	Neisseriales	Neisseriaceae	Aquitalea		0.879270785
cb2f4654bdd652915357501903661130	Bacteria	Proteobacteria	Alphaproteobacteria					0.902388142
808bc2431a0475b76731a495a3145f3f	Bacteria	Proteobacteria	Betaproteobacteria					0.99996915
19508c91e78428c1e33162b11f122225	Bacteria	Acidobacteria	Solibacteres	Solibacterales				0.999427229
b6c8f0cdcf1aadfc9299a100cf3f8c81	Bacteria	Proteobacteria	Alphaproteobacteria	Rhodospirillales	Rhodospirillaceae			0.995301984
7d28326f3b4a04840274c7fc081a6fcc	Bacteria	Planctomycetes	Planctomycetia	Gemmatales	Gemmataceae			0.996674686
61e82f2f015e3f95ea3c22eb07d562e8	Bacteria	Planctomycetes	Planctomycetia	Gemmatales	Isosphaeraceae			0.999908282
1256749a5d36b05925b4208f6026dbed	Bacteria	Proteobacteria	Betaproteobacteria	SC-I-84				0.999808549
bda471e1017ca2a35e7837c6d6098c17	Bacteria	Proteobacteria	Deltaproteobacteria	Myxococcales	Haliangiaceae			0.999992868
0eecdd6be4760f83d0be2414175853b8	Bacteria	Proteobacteria	Deltaproteobacteria	Myxococcales	Myxococcaceae	Anaeromyxobacter		0.999872029
089c112af248796c7576623457c0c859	Bacteria	Actinobacteria	Thermoleophilia	Solirubrobacterales	Conexibacteraceae			0.999450052
a62bbddf11be42444a6cf17b9aca56fa	Bacteria	Planctomycetes	Planctomycetia	Gemmatales	Isosphaeraceae			0.999960854
144b99f20b4562431c12f6a8963ba6e3	Bacteria	Planctomycetes	Phycisphaerae	WD2101				0.999999783
38d1cc8314718a39856e09f3d9283ac9	Bacteria	Proteobacteria	Alphaproteobacteria	Rhodospirillales	Rhodospirillaceae			0.950387108
8dbedec0832f9bdd0715674cfda09b3d	Bacteria	Planctomycetes	Planctomycetia	Gemmatales	Gemmataceae			0.999998405
5a1ac9a86b12d57ca2f19985f55f52ff	Bacteria	Actinobacteria	Actinobacteria	Actinomycetales	Microbacteriaceae			0.999995238
90ca2b1c4698b088a355d2d40ff473e1	Bacteria	Proteobacteria	Alphaproteobacteria	Rhizobiales	Hyphomicrobiaceae	Hyphomicrobium		0.976414617
e1e7286c401602c1b6752211851c857c	Bacteria	Proteobacteria	Alphaproteobacteria	Sphingomonadales				0.914782268
28c1df970114213b287b37439c36410b	Bacteria	Proteobacteria	Deltaproteobacteria	Myxococcales				0.990865139
3dbd338ac35cbc99ffbfc55b7406a726	Bacteria	Proteobacteria	Alphaproteobacteria	Rhodospirillales	Rhodospirillaceae			0.935048922
25e83fcfa768d1d492ecb01ad1790621	Bacteria	Armatimonadetes	Chthonomonadetes	Chthonomonadales	Chthonomonadaceae			0.998639596
d7d8647ebc26fbed10f762bda9120399	Bacteria	Verrucomicrobia	[Spartobacteria]	[Chthoniobacterales]	[Chthoniobacteraceae]	Candidatus Xiphinematobacter		0.999999349
6f34098950e96bedda26b4b78175d86a	Bacteria	Proteobacteria	Alphaproteobacteria	Rhizobiales				0.999082012
79638ef4f394c06928745235a362e8e3	Bacteria	Proteobacteria	Alphaproteobacteria	Sphingomonadales	Sphingomonadaceae	Novosphingobium		0.952821333
925eb17dcd5b2fc3be7add9ca9ba3449	Bacteria	Proteobacteria	Deltaproteobacteria	Myxococcales	Myxococcaceae	Anaeromyxobacter		0.990018589
d8cd98596220ec5e2ef7d106cc266d79	Bacteria	Proteobacteria	Alphaproteobacteria	Rhodospirillales	Acetobacteraceae			0.982418498
ad5fb8f3cdfe2be7ede9ac2663059e2a	Bacteria	Chlamydiae	Chlamydiia	Chlamydiales				0.999923057
281b52d3cd5cf6a80dbad5be7405118e	Bacteria	Armatimonadetes	[Fimbriimonadia]	[Fimbriimonadales]	[Fimbriimonadaceae]	Fimbriimonas		0.991568734
6496eb5a9063b94bdd9320c3c01a198b	Bacteria	Proteobacteria	Deltaproteobacteria	Myxococcales				0.999835329
f7171aca725464c553ffa8a71c3309e4	Bacteria	Actinobacteria	Actinobacteria	Actinomycetales	Microbacteriaceae	Yonghaparkia		0.841695211
a4b973ca91868122d2b9de0ad971c46b	Bacteria	Proteobacteria	Alphaproteobacteria	Rhizobiales	Hyphomicrobiaceae	Hyphomicrobium		0.972245501
71ca1c83c47124c5dc3b8f6b7e514581	Bacteria	Proteobacteria	Gammaproteobacteria	Methylococcales	Methylococcaceae	Methylomonas		0.987039031
9fd57cdbe86f7a8bae20a5a8f2e008b4	Bacteria	Acidobacteria	Acidobacteriia	Acidobacteriales	Koribacteraceae			0.999978243
cdb3c1eafbfd5443cba7a726e3d7d1f7	Bacteria	Acidobacteria	Solibacteres	Solibacterales	Solibacteraceae	Candidatus Solibacter		0.999950955
2c653df58e4329063022ab1231742c94	Bacteria	Bacteroidetes	[Saprospirae]	[Saprospirales]	Chitinophagaceae	Sediminibacterium		0.817827602
57b98af54ea7d5a4d813384dfa6c567d	Bacteria	Proteobacteria	Alphaproteobacteria	Rhodospirillales	Acetobacteraceae			0.998005345
91e02471d343adaf3a40095180aacb81	Bacteria	Proteobacteria	Alphaproteobacteria	Rhodospirillales	Rhodospirillaceae			0.921391542
ed6c6a6e2901fedac3246ecabe59986c	Bacteria	Cyanobacteria	Chloroplast	Cryptophyta				0.999999915
083473f5d1b0f3c1720fc00d6d0dae45	Bacteria	Proteobacteria	Betaproteobacteria	Burkholderiales	Comamonadaceae	Rubrivivax	gelatinosus	0.843626954
7c8f8718b62964761cfaf301bf660a91	Bacteria	Proteobacteria	Betaproteobacteria	Burkholderiales	Alcaligenaceae			0.915991714
d48963f175537e1aee877753797490b9	Bacteria	Cyanobacteria	Chloroplast	Chlorophyta				0.999991644
cf98aa3be5598e22a9dc114983dbf911	Bacteria	Proteobacteria	Alphaproteobacteria					0.999892745
b8188d047ada8a5aa06815111a2d1358	Bacteria	Proteobacteria	Betaproteobacteria					0.9997348
9a38b930c4df4db613d2a410c0f3d42e	Bacteria	Proteobacteria	Betaproteobacteria	Burkholderiales	Comamonadaceae			0.999837937
ac518e748df2c00800f2b7408873b700	Bacteria	Proteobacteria	Betaproteobacteria	Burkholderiales	Comamonadaceae	Rhodoferax		0.860038271
4b4ef2939c4c7dcf8330f8ca1a634ded	Bacteria	Proteobacteria	Deltaproteobacteria	Myxococcales	Myxococcaceae	Anaeromyxobacter		0.999977399
9de7773568b229ab372030ec57146c0d	Bacteria	Proteobacteria	Alphaproteobacteria	Sphingomonadales	Sphingomonadaceae	Novosphingobium		0.938844339
810a65e8698b7e6ccff5e4d68c125e84	Bacteria	Proteobacteria	Betaproteobacteria	Burkholderiales	Comamonadaceae			0.978599921
a0c7b2a031345f3908b05e0b56a9ff2b	Bacteria	Proteobacteria	Gammaproteobacteria	Xanthomonadales	Xanthomonadaceae	Stenotrophomonas		0.999799805
17c1ab3b398126cabe0183ee03bfad6f	Bacteria	Proteobacteria	Betaproteobacteria	Burkholderiales	Oxalobacteraceae			0.885160028
d6100455e5ccbe98540d290790e90ec0	Bacteria	Proteobacteria	Gammaproteobacteria	Xanthomonadales	Sinobacteraceae			0.999997294
6b3f802fb3b4200902cd0f894b339af2	Bacteria	Proteobacteria	Betaproteobacteria	Burkholderiales	Alcaligenaceae			0.92860373
7c328e62bf26a4215cd2a89cb1070611	Bacteria	Cyanobacteria	Chloroplast	Stramenopiles				1
47ad35356a9bfec68416d32e4f039021	Bacteria	Firmicutes	Bacilli	Bacillales	Staphylococcaceae	Staphylococcus		0.758876206
2c64c098151de75c979c469a158ab983	Bacteria	Proteobacteria	Alphaproteobacteria	Sphingomonadales	Sphingomonadaceae			0.789120256
52acc62b42007919aa31a2e4be1daa6b	Bacteria	Chloroflexi	Ktedonobacteria	Thermogemmatisporales	Thermogemmatisporaceae			0.889220009
b78ab5ee4c48bf045c516e4b2a54f2b5	Bacteria	Proteobacteria	Betaproteobacteria	Neisseriales	Neisseriaceae	Aquitalea		0.906858546
ff92186e226f015ce1d7c706aca19ca3	Bacteria	Proteobacteria	Alphaproteobacteria	Rhodospirillales	Acetobacteraceae			0.858415436
44d0aa52554cb9112d8956d62b1cdc5f	Bacteria	Bacteroidetes	[Saprospirae]	[Saprospirales]	Chitinophagaceae	Sediminibacterium		0.999921567
55ee738290bcbcddaf6079b137e8e8b8	Bacteria	Actinobacteria	Actinobacteria	Actinomycetales	Microbacteriaceae			0.99998571
6ec0191db683e1e4a4d4945ff7e717fc	Bacteria	Proteobacteria	Betaproteobacteria	Burkholderiales	Oxalobacteraceae			0.975580154
17abf4d1bb98cb60a02a1f9f2d1eedd0	Bacteria	Proteobacteria	Alphaproteobacteria	Rhodospirillales	Acetobacteraceae			0.911730361
0211764ca9ba93886a8b6730c172cfdd	Bacteria	Proteobacteria	Betaproteobacteria	Burkholderiales	Oxalobacteraceae	Herminiimonas		0.909719443
fd9ba17a162060279b0f2fe521951ac2	Bacteria	Proteobacteria	Alphaproteobacteria	Rhizobiales	Methylobacteriaceae	Methylobacterium		0.999999026
f2d1bd2a9cafd7c29953d1690c9134f7	Bacteria	Proteobacteria	Alphaproteobacteria	Rhizobiales	Methylocystaceae			0.705186182
eb611d80371d26e79f221240bc748cd1	Bacteria	Proteobacteria	Deltaproteobacteria	Syntrophobacterales	Syntrophaceae	Desulfobacca		0.994049934
8c27c70c0481feaa97046303057fb8af	Bacteria	Proteobacteria	Alphaproteobacteria	Rhizobiales	Methylocystaceae			0.957373199
c7c93b1648e77aeeb78c9c8b14f0e96a	Bacteria	Proteobacteria	Alphaproteobacteria	Rhodospirillales	Acetobacteraceae			0.999633312
fb7eaf3fffe7a19ae131eb1276f647b3	Bacteria	Cyanobacteria	Chloroplast	Stramenopiles				0.999950979
0fce16cabed67f509331fbabb4d54550	Bacteria	Planctomycetes	Planctomycetia	Gemmatales	Isosphaeraceae			0.999935193
92691237dc977ccd9cfccdef79df9383	Bacteria	Proteobacteria	Alphaproteobacteria	Rhodospirillales	Acetobacteraceae			0.999958089
499351b10ff41837179b94a32dac5086	Bacteria	Acidobacteria	Solibacteres	Solibacterales	Solibacteraceae	Candidatus Solibacter		0.9911724
e6d18fe57dc6e950bcebde43b4892e9e	Bacteria	Proteobacteria	Alphaproteobacteria	Rhizobiales	Methylobacteriaceae	Methylobacterium		0.999524592
84ffa8ed19ab80f126e2f873f993b370	Bacteria	Proteobacteria	Alphaproteobacteria	Rhodospirillales	Rhodospirillaceae			0.968649709
d702a598a7825e9fd62643163ca237b0	Bacteria	Proteobacteria	Betaproteobacteria	Burkholderiales				0.877211127
1b1c9323016755c388386f392ca06fde	Bacteria	Verrucomicrobia	[Pedosphaerae]	[Pedosphaerales]	auto67			0.999965394
a9e1acfa6cc2678b1fcc40f49007d4c5	Bacteria	Cyanobacteria	Chloroplast	Streptophyta				0.999999999
fb1f92fd5834d3757b30e7882b07ec39	Bacteria	Armatimonadetes	Chthonomonadetes	Chthonomonadales	Chthonomonadaceae			0.99999994
a1b2e1a15c65b17149ee298b5d445be2	Bacteria	Proteobacteria	Deltaproteobacteria	Myxococcales	Myxococcaceae			0.998190799
59c5a67d94ea8abfaa72b63c00046cdb	Bacteria	Actinobacteria	Thermoleophilia	Solirubrobacterales	Conexibacteraceae			0.998448245
9706320ee4b91edeb3b71cb5ccd6210b	Bacteria	Proteobacteria	Deltaproteobacteria	Myxococcales	Myxococcaceae			0.924350917
d6e478b67a96c4efa0a594cc4cc6c70c	Bacteria	Bacteroidetes	[Saprospirae]	[Saprospirales]	Chitinophagaceae			0.992316291
a2c9576c6235a8da5cba45a86d53bd5f	Bacteria	Cyanobacteria	Chloroplast	Chlorophyta	Trebouxiophyceae	Chloroidium	saccharophilum	0.981562321
db879c97d766f1762b2329f64eee6fab	Bacteria	Proteobacteria	Alphaproteobacteria	Rhizobiales	Hyphomicrobiaceae	Rhodoplanes		0.99975622
7d70980e6552da87c7a7e1081ed9ebbc	Bacteria	Verrucomicrobia	[Methylacidiphilae]	Methylacidiphilales				0.991095611
54ad756a5e34a9a542665c1765049714	Bacteria	Chloroflexi	Ktedonobacteria	Ktedonobacterales	Ktedonobacteraceae			0.920506029
b90329ef2805578d64edeb1e1d571e72	Bacteria	Proteobacteria	Deltaproteobacteria	Myxococcales	Cystobacterineae			0.999974219
e908e9a088cdb01ebb7dd225c5549c4b	Bacteria	NC10	24-Dec	JH-WHS47				0.999865817
b9277ed2e06292898f15a0df08cbe41d	Bacteria	Acidobacteria	Acidobacteriia	Acidobacteriales	Koribacteraceae			0.999998673
5acb66dd1fcbef5b0b9018e7cc0666a9	Bacteria	Verrucomicrobia	[Spartobacteria]	[Chthoniobacterales]	[Chthoniobacteraceae]			0.997352672
0b4a238d822b57a447530600e8d96e00	Bacteria	Cyanobacteria	Nostocophycideae	Nostocales	Nostocaceae	Nostoc		0.799608427
210e42950b2068ae24f36a5e041dc6af	Bacteria	Actinobacteria	Actinobacteria	Actinomycetales				0.997581225
4e9fa1a16d60bf29bf3ad8927c9cb644	Bacteria	Proteobacteria	Alphaproteobacteria	Rhizobiales	Hyphomicrobiaceae	Rhodoplanes		0.995235804
86f780286f7f475dc83914430e812e96	Bacteria	Proteobacteria	Alphaproteobacteria	Rhodospirillales	Acetobacteraceae			0.994468283
bcac33306e2397c90128e03600375f73	Bacteria	Proteobacteria	Betaproteobacteria	Rhodocyclales	Rhodocyclaceae			0.999898797
454885eb7b171015de6613629965e230	Bacteria	Proteobacteria	Alphaproteobacteria	Rhodospirillales	Acetobacteraceae			0.989529912
bad8e66ab9b9faf737a7df6234a853aa	Bacteria	Proteobacteria	Alphaproteobacteria					0.905386964
f2c605fbbbd3dcc47d7c69150be7e770	Bacteria	Proteobacteria	Alphaproteobacteria	Rhizobiales	Methylocystaceae			0.997958755
39153adf4e49bb5cefaee7a42630c0ad	Bacteria	Cyanobacteria	Nostocophycideae	Nostocales	Nostocaceae	Stigonema	ocellatum	0.997562802
c24e7c3d4ffc37ace05aae253962d4bd	Bacteria	Acidobacteria	Acidobacteriia	Acidobacteriales	Koribacteraceae			0.999999997
41a962b8121361831c92839da0647074	Bacteria	Planctomycetes	Planctomycetia	Gemmatales	Isosphaeraceae	Nostocoida	limicola	0.731809686
68d722d83f554459e2dc5bfaae6f8536	Bacteria	Proteobacteria	Gammaproteobacteria	Pseudomonadales	Pseudomonadaceae	Pseudomonas		0.809405457
ffb7faceed2d06a49e64873627f5c2c3	Bacteria	WS1						0.999984626
fd7937848d562c18e15eb5adb4518a7d	Bacteria	Proteobacteria	Betaproteobacteria					0.999869662
e79140ce720d394a0850b071c910bf7d	Bacteria	Proteobacteria	Gammaproteobacteria	Xanthomonadales	Xanthomonadaceae	Dokdonella		0.914505411
086d0b09d0ef3df3a90de81679d11ed3	Bacteria	WPS-2						0.999999998
7db357a4adb452de8504d8ca1ddb3f99	Bacteria	Actinobacteria	Actinobacteria	Actinomycetales	Corynebacteriaceae	Corynebacterium		0.984842534
75dcc5b2d667aaf7d188532f71549579	Bacteria	Proteobacteria	Alphaproteobacteria	Rickettsiales	mitochondria	Thalassiosira	pseudonana	0.709379101
41f1c6e4d1e4cc653df22555bfab5796	Bacteria	Proteobacteria	Gammaproteobacteria	Enterobacteriales	Enterobacteriaceae			0.999999983
4cfa2473f7a2b2746dbf5cbc19cb83c6	Bacteria	Proteobacteria	Betaproteobacteria					0.999508459
bc6f98bedc806f03f044a6f31a97fafa	Bacteria	Nitrospirae	Nitrospira	Nitrospirales	FW	29-Apr		1
84ce7dce6a975999c33c4193c5afa74c	Bacteria	Proteobacteria	Alphaproteobacteria	Rhizobiales	Beijerinckiaceae	Beijerinckia		0.881621529
8000d156e8fe459fa01ae0a32603ffb2	Bacteria	Planctomycetes	Planctomycetia	Gemmatales	Gemmataceae	Gemmata		0.961894385
83bd186b683b21840f292ee8672546c9	Bacteria	Proteobacteria	Betaproteobacteria					0.999997328
c1e2de820018d09d346d3e7b9eb5f39c	Bacteria	Verrucomicrobia	[Pedosphaerae]	[Pedosphaerales]	auto67			0.99998255
84273aa54d24c3087ce16e5eb1b351a5	Bacteria	Proteobacteria	Alphaproteobacteria					0.987664121
96c988509c68e7ac8b024e6dbf21e826	Bacteria	WPS-2						0.999992654
c6e0fdb9a1aef376c3b5b09b7eeb2c9b	Bacteria	Planctomycetes	Planctomycetia	Gemmatales	Isosphaeraceae			0.999939912
d858cf121d013ff16455305f14eab61f	Bacteria	Verrucomicrobia	Opitutae	Opitutales	Opitutaceae			0.998137866
7eb4b08b797c395ed0e631a146e07f09	Bacteria	Planctomycetes	Planctomycetia	Gemmatales	Isosphaeraceae			0.998697373
9fd3d381bb7787716b529229745e3ccb	Bacteria	Acidobacteria	Solibacteres	Solibacterales	Solibacteraceae	Candidatus Solibacter		0.99984716
130cf5528f8fab305359a07eadef8606	Bacteria	Acidobacteria	Solibacteres	Solibacterales				0.999076059
aaca9ac901bbbe3093afc0c9c9a1ae20	Bacteria	Bacteroidetes	Cytophagia	Cytophagales	Cytophagaceae			0.999880201
841b2cb3e9be85e13c7aa5997c7b7410	Bacteria	Proteobacteria	Betaproteobacteria	Burkholderiales	Comamonadaceae			0.999773121
c5b50572b6993a35b503f91bf808c604	Bacteria	Verrucomicrobia	Opitutae	Opitutales	Opitutaceae			0.947170645
00b94aa9f8a2d37d16aff407fe2ac015	Bacteria	Acidobacteria	Solibacteres	Solibacterales	Solibacteraceae			0.965799808
22f0be6c1ee05ecdab36cc73146028ac	Bacteria	Verrucomicrobia	[Pedosphaerae]	[Pedosphaerales]				0.999991556
db8b87d0f47d6d7cdd132bf386b8f5a3	Bacteria	Planctomycetes	Planctomycetia	Gemmatales	Isosphaeraceae			0.978991607
8d62ec8c0532a40620f565a51053ad7a	Bacteria	Proteobacteria	Alphaproteobacteria	Rhizobiales	Beijerinckiaceae	Methylocella		0.999854682
2344c1c2136de26dd3a402aefb06070a	Bacteria	Proteobacteria	Alphaproteobacteria	Rhodospirillales	Acetobacteraceae			0.968387433
8b9f3cf40ffbe1095fcbf892846b5015	Bacteria	Proteobacteria	Alphaproteobacteria	Rhodospirillales	Acetobacteraceae			0.998936762
7a80057d202767d5baad076e7666c6ee	Bacteria	Actinobacteria	Actinobacteria	Actinomycetales	Microbacteriaceae			0.999558398
311872b183f5946b82a495f4c80fb449	Bacteria	Chloroflexi	Ellin6529					0.999999999
fa0de021b51b2238f9aafcf29a714a06	Bacteria	Verrucomicrobia	Opitutae	Opitutales	Opitutaceae	Opitutus		0.999999817
56de2beb650eb2027e587cb7a01e1183	Bacteria	Bacteroidetes	Cytophagia	Cytophagales	Cytophagaceae			0.999832932
bf1931fff3433b1e837640f3026193fa	Bacteria	Acidobacteria	Solibacteres	Solibacterales	Solibacteraceae			0.991141393
29c6db7b1dc552789ae868b6506e9f29	Bacteria	Proteobacteria	Alphaproteobacteria	Rhodospirillales	Acetobacteraceae	Roseomonas	aquatica	0.999030715
f65114ea452e68521c4d87e46119613b	Bacteria	Proteobacteria	Betaproteobacteria	Burkholderiales	Comamonadaceae	Tepidimonas		0.999748437
f81314764cb55f39020fd12643f86c97	Bacteria	Proteobacteria	Betaproteobacteria					0.797681892
703c0b5bd6b4ce076e58faabeae753fb	Bacteria	Acidobacteria	Acidobacteriia	Acidobacteriales	Acidobacteriaceae			0.999082735
bae91bd1479321c3136ad744d456c3d7	Bacteria	Planctomycetes	Planctomycetia	Gemmatales	Isosphaeraceae			0.993560975
18c9b96703130aeb245aff0bdd4cb5cf	Bacteria	Cyanobacteria	Chloroplast	Chlorophyta	Trebouxiophyceae	Chloroidium	saccharophilum	0.999982583
e1543c755b2e5e7d59187e0eb0a5c06b	Bacteria	Proteobacteria	Alphaproteobacteria	Rhizobiales	Hyphomicrobiaceae			0.996918598
70fac864c59291e462723b86bfdc52a1	Bacteria	Proteobacteria	Betaproteobacteria	Burkholderiales	Comamonadaceae	Aquincola	tertiaricarbonis	0.802965071
763cbc90c53d56b826af33add0290c52	Bacteria	Planctomycetes	Planctomycetia	Gemmatales	Isosphaeraceae			0.999144695
39282a703c879ec982bcc73995b99007	Bacteria	Proteobacteria	Alphaproteobacteria	Rhodospirillales	Rhodospirillaceae			0.981418678
dd9953833f5e930f4931dafecc0ede1f	Bacteria	Cyanobacteria	Chloroplast	Chlorophyta	Chlamydomonadaceae	Acutodesmus	obliquus	0.990512138
f9f53c44f8cf0f5ce6cdc6393a3b08ed	Bacteria	Proteobacteria	Alphaproteobacteria	Rhizobiales	Methylocystaceae			0.941933944
280759ed664e707e2bd2f05f5fd76c3e	Bacteria	Proteobacteria	Alphaproteobacteria	Rhodospirillales	Acetobacteraceae			0.878326377
3c2e71b6d90c4bbf8af4e88e8507f256	Bacteria	Verrucomicrobia	Opitutae	Opitutales	Opitutaceae			0.847702117
a87910ec9e5dda146215eeae32b6d3b7	Bacteria	Proteobacteria	Alphaproteobacteria	Rhodospirillales	Acetobacteraceae			0.879454939
0656b09eb0c77723cf29c15a2efd6bbc	Bacteria	Planctomycetes	Planctomycetia	Gemmatales	Gemmataceae	Gemmata		0.999972535
1a8f0ca3f87420c2bf70764a3d39dddd	Bacteria	Proteobacteria	Alphaproteobacteria	Rhodospirillales	Acetobacteraceae			0.99833108
402261de3585e9e0b0c7a2c5d304750e	Bacteria	Spirochaetes	[Leptospirae]	[Leptospirales]	Sediment-4			1
68925523ce18210fff069afffb96dce2	Bacteria	Proteobacteria	Betaproteobacteria	MND1				0.810899995
8951cc9103140b71bd50c0932e096502	Bacteria	Proteobacteria	Betaproteobacteria	Burkholderiales	Comamonadaceae	Acidovorax		0.807655142
718a6e9496c613a8a5103d4b515a39d6	Bacteria	Proteobacteria	Betaproteobacteria	Burkholderiales	Alcaligenaceae			0.987637274
a1d0340441778902fe2d44146a3c8e97	Bacteria	Proteobacteria	Alphaproteobacteria	Rhizobiales	Methylobacteriaceae	Methylobacterium		0.999999377
0c4204a0e15fccc22a7456685898cd5c	Bacteria	Proteobacteria	Gammaproteobacteria	Enterobacteriales	Enterobacteriaceae			0.99999951
e5ca33f885cc6593971bd281aed0089e	Bacteria	Proteobacteria	Alphaproteobacteria	Caulobacterales	Caulobacteraceae	Brevundimonas	diminuta	0.958527443
d9b76ee51ff2b6961430bf352cc578f2	Bacteria	Firmicutes	Bacilli	Lactobacillales	Streptococcaceae	Streptococcus	infantis	0.704386829
22a14d280a5a30e8eb757daf32d72843	Bacteria	Acidobacteria	Acidobacteriia	Acidobacteriales	Koribacteraceae	Candidatus Koribacter		0.934039057
3dca01142e22e42b989fe5a513e103c7	Bacteria	Proteobacteria	Alphaproteobacteria	Sphingomonadales	Sphingomonadaceae	Sphingomonas		0.716331958
6fd08483f5c16fbfef88f0f27640428c	Bacteria	Proteobacteria	Alphaproteobacteria	Rhodospirillales	Acetobacteraceae			0.993582277
ae51d4426fceeb0188709e4df133b331	Bacteria	Actinobacteria	Actinobacteria	Actinomycetales	Microbacteriaceae			0.999957098
fd3171a08f365f118d1ecc9fbdf95319	Bacteria	Actinobacteria	Actinobacteria	Actinomycetales				0.988868199
a9acd1c2af37e45b5b6517ab6e3a00fe	Bacteria	Proteobacteria	Gammaproteobacteria	Pseudomonadales	Moraxellaceae	Acinetobacter		0.990629211
55d51d704a7903879ae4f6516abc2e30	Bacteria	Firmicutes	Bacilli	Bacillales	Staphylococcaceae	Macrococcus		0.991500364
867aaec5b68ba3abc90a0f950f070298	Bacteria	Proteobacteria	Gammaproteobacteria	Methylococcales	Crenotrichaceae	Crenothrix		0.937547718
8caacc0d2d7b93e5327c80165dc58d6e	Bacteria	Proteobacteria	Gammaproteobacteria	Pseudomonadales	Pseudomonadaceae	Pseudomonas		0.706642239
b1a180d36f67c398d23f84d1af4d72c4	Bacteria	Proteobacteria	Alphaproteobacteria	Rhizobiales	Methylocystaceae			0.90576656
715c2724a2dcc8c7c409ea92f3fff17e	Bacteria	Proteobacteria	Deltaproteobacteria	Myxococcales	Myxococcaceae	Anaeromyxobacter		0.82123941
7e54570d21f03dfcefff07151a8c2d54	Bacteria	Actinobacteria	Actinobacteria	Actinomycetales	Dermabacteraceae	Brachybacterium		0.871900365
a79ad8f9cfab720c4c207cff362385e9	Bacteria	Proteobacteria	Deltaproteobacteria	Myxococcales				0.999043953
6ddfe019ad15961393fbde16c96f8530	Bacteria	Actinobacteria	Thermoleophilia	Solirubrobacterales	Solirubrobacteraceae			0.947827501
d9167c569f7b1776c76fe86b57f5507d	Bacteria	Actinobacteria	Thermoleophilia	Solirubrobacterales				0.999999998
d12cf81d4c54580072d738747d71edf9	Bacteria	Proteobacteria	Gammaproteobacteria	Pseudomonadales	Moraxellaceae	Acinetobacter		0.8232852
0aa36375f2e942dad909e63dc213c324	Bacteria	Proteobacteria	Alphaproteobacteria	Sphingomonadales	Sphingomonadaceae	Sphingomonas		0.995768236
5e48b1fff2f6c035414ea3e5267e6d89	Bacteria	Acidobacteria	Acidobacteriia	Acidobacteriales	Acidobacteriaceae			0.999074599
a908ad7c0efaa5e7e569632cb7367fa1	Bacteria	NC10	24-Dec	JH-WHS47				0.999841844
b82eabec5e9a53c1942d9a8016d395e8	Bacteria	Actinobacteria	Acidimicrobiia	Acidimicrobiales	EB1017			0.99969533
4327f08a09ccc864c564c76cdd453cde	Bacteria	Actinobacteria	Actinobacteria	Actinomycetales	Micromonosporaceae	Actinoplanes		0.993918674
a2d5201474994396d590a4c8158e5335	Bacteria	Acidobacteria	Acidobacteriia	Acidobacteriales	Acidobacteriaceae	Granulicella	tundricola	0.986282498
7e95a9c438b330ebb349a7c5cc2dc844	Bacteria	Acidobacteria	Acidobacteriia	Acidobacteriales	Acidobacteriaceae	Terriglobus		0.999708679
4ae4e3d3e1a3ba8368c1e202d7cab7f5	Bacteria	Bacteroidetes	[Saprospirae]	[Saprospirales]	Chitinophagaceae			0.867865172
d72cc88e63ac731a91639e1259dda882	Bacteria	Proteobacteria	Alphaproteobacteria	Rhizobiales	Beijerinckiaceae	Beijerinckia		0.998839932
eafd2bba84ef43f40551603b1ad50109	Bacteria	Bacteroidetes	Bacteroidia	Bacteroidales				0.988346372
f88769e9e2d4a13d3bae6ca217eedabf	Bacteria	Planctomycetes	Planctomycetia	Pirellulales	Pirellulaceae			0.999574648
f5482ae14ae5ac6c03fb071ead3632c4	Bacteria	Proteobacteria	Alphaproteobacteria	Rhodospirillales	Acetobacteraceae			0.999972712
8a6e11b0e0b1d55a4dfb048206c99b1d	Bacteria	Proteobacteria	Gammaproteobacteria	Xanthomonadales	Sinobacteraceae	Hydrocarboniphaga		0.961757098
f7545ee64af9c1db5716d149334f2053	Bacteria	Proteobacteria	Alphaproteobacteria	Rhizobiales	Rhizobiaceae	Agrobacterium		0.972454926
630cdffdb32df2f2e7b616105851ff11	Bacteria	Actinobacteria	Actinobacteria	Actinomycetales	Micrococcaceae	Citricoccus		0.88976968
37596106c3b55ff72ff6da6ae9dfd0e8	Bacteria	Proteobacteria	Alphaproteobacteria	Rhodospirillales	Acetobacteraceae			0.973101802
d92c5862a88375055fa5a899aea632bc	Bacteria	Proteobacteria	Alphaproteobacteria	Rhizobiales	Hyphomicrobiaceae	Hyphomicrobium		0.981241764
32d8d596a159f4affb0b003d117f8f1e	Bacteria	Cyanobacteria	Chloroplast	Streptophyta				0.999999688
08a1598eb1ea4dca23db1135552cd5a7	Bacteria	Cyanobacteria	Chloroplast	Streptophyta				1
aa036e67a9af552731f83a7294c9be7c	Bacteria	Proteobacteria	Alphaproteobacteria	Sphingomonadales	Sphingomonadaceae	Sphingomonas		0.829764545
59c4a678634e50b3fda861310820aadd	Bacteria	Actinobacteria	Actinobacteria	Actinomycetales	Micrococcaceae	Micrococcus		0.998809547
bf36ff28753cc72eb768df6426177155	Bacteria	Bacteroidetes	Flavobacteriia	Flavobacteriales	[Weeksellaceae]	Chryseobacterium		0.99993876
c3d6a5ba8934ac7df3daf14a6f335735	Bacteria	Actinobacteria	Thermoleophilia	Solirubrobacterales				0.999999993
90f50e61f725ed75a8f54ea860440840	Bacteria	Proteobacteria	Alphaproteobacteria	Rhizobiales	Bradyrhizobiaceae	Bosea	genosp.	0.999961554
374df24d364df173540e13afff2edb38	Bacteria	Chloroflexi	Anaerolineae	envOPS12				0.753240674
e4c5996c1e31f6a219c37ef29558c5e4	Bacteria	Proteobacteria	Alphaproteobacteria	Rhodospirillales	Acetobacteraceae			0.985883839
b1cb5260fe8439bb3c009b1003a075b5	Bacteria	Proteobacteria	Alphaproteobacteria	Rhodospirillales	Acetobacteraceae			0.996872193
5d577bedb335b2928e3ae79dd8930462	Bacteria	Actinobacteria	Actinobacteria	Actinomycetales	Sporichthyaceae			0.985120659
1ca98735d429aca2e2f0df791654c41c	Bacteria	Verrucomicrobia	[Pedosphaerae]	[Pedosphaerales]	auto67			0.998927777
cfd5229f62d736d53dab8e4e0b322aa0	Bacteria	Proteobacteria	Alphaproteobacteria	Rhodospirillales	Acetobacteraceae			0.998850203
57a34c8e5b907d772987406ba93b0be0	Bacteria	Bacteroidetes	[Saprospirae]	[Saprospirales]	Chitinophagaceae			0.996967672
6bb80fafe8f85df7dd53cabc122fa592	Bacteria	Acidobacteria	Acidobacteriia	Acidobacteriales	Acidobacteriaceae			0.749581862
bc4ae61d84daab04b0e888d22f7d3f69	Bacteria	Proteobacteria	Alphaproteobacteria	Sphingomonadales	Sphingomonadaceae	Sphingomonas		0.990024769
2b9469a0ad1cb886064c2d2a515020d0	Bacteria	Proteobacteria	Betaproteobacteria	Thiobacterales				0.885171582
33dba1fe2883a7269a79b6deae3d634c	Bacteria	Proteobacteria	Alphaproteobacteria	Rhodospirillales	Acetobacteraceae			0.961852051
b0684978e02a58dbdbe767ce387000ba	Bacteria	Acidobacteria	Acidobacteriia	Acidobacteriales	Acidobacteriaceae			0.988643138
98a367893d1b5caa269ca9c539ea665d	Bacteria	Proteobacteria	Alphaproteobacteria	Sphingomonadales	Sphingomonadaceae	Sphingomonas		0.998387013
dc5de20ac58d53e4014a4bee48136e81	Bacteria	Acidobacteria	[Chloracidobacteria]	RB41	Ellin6075			0.99999994
ad265f43779406a5bfa03c845cc7fb85	Bacteria	Proteobacteria	Alphaproteobacteria	Rhizobiales	Methylocystaceae			0.991310442
37b9a0162e52427c240e06012f0657ef	Bacteria	Acidobacteria	Acidobacteriia	Acidobacteriales	Koribacteraceae			0.999863238
524e17d4e667cae7b86867e3d1e8b5a0	Bacteria	Proteobacteria	Alphaproteobacteria	Rhodospirillales	Acetobacteraceae			0.999279238
4caa41158e51d397abd67d0842588b05	Bacteria	Acidobacteria	Acidobacteriia	Acidobacteriales	Koribacteraceae	Candidatus Koribacter		0.99864699
0cdc26df2e337ea78808c32c8f52c94b	Bacteria	Proteobacteria	Alphaproteobacteria	Rhizobiales	Rhizobiaceae	Agrobacterium		0.872280685
da5d88e167db9625cd4b12088dfc4348	Bacteria	Planctomycetes	Planctomycetia	Gemmatales	Isosphaeraceae			0.999461179
891b3fb4f48271411d97ad2c08146f3d	Bacteria	Actinobacteria	Actinobacteria	Actinomycetales	Frankiaceae			0.999372608
07ee66d76708ddcfb4d28e6e6547e0e8	Bacteria	Bacteroidetes	Cytophagia	Cytophagales	Cytophagaceae	Spirosoma		0.99999998
a1046b9c1b764745da8cc594c57c372b	Bacteria	Proteobacteria	Alphaproteobacteria	Caulobacterales	Caulobacteraceae			0.89309049
2cc7273b3efbe6a20bd06f1c56a581a4	Bacteria	Proteobacteria	Gammaproteobacteria	Legionellales				0.998540512
f914939470c396bbdd6f37b549b6d9d1	Bacteria	WPS-2						1
fa019f8687c886a4766204d22772434f	Bacteria	Actinobacteria	Actinobacteria	Actinomycetales	Micromonosporaceae	Actinoplanes		0.995536874
3699096c9a34663f5ac1b84e3b2d3b87	Bacteria	Acidobacteria	Solibacteres	Solibacterales	Solibacteraceae			0.999223423
6ea2cec477ead1d3f2f1b28315bf5b61	Bacteria	Proteobacteria	Alphaproteobacteria	Rhodospirillales	Acetobacteraceae			0.99970655
ade0028ff4432406459c4c48052a76e7	Bacteria	Bacteroidetes	Cytophagia	Cytophagales	Cytophagaceae	Hymenobacter		0.999999999
dcb482fa0e7f1a9dae139c7ce5f093c4	Bacteria	Actinobacteria	Actinobacteria	Actinomycetales	Mycobacteriaceae	Mycobacterium		0.972519362
582299409fbeab15b5a998ef36898665	Bacteria	Proteobacteria	Alphaproteobacteria	Rhizobiales	Methylobacteriaceae	Methylobacterium	organophilum	0.998916625
4f1fc51029d221846238840710c59073	Bacteria	Actinobacteria	Actinobacteria	Actinomycetales	Mycobacteriaceae	Mycobacterium	vaccae	0.838853713
0393a791586759eb65616b74f4522f1f	Bacteria	Bacteroidetes	[Saprospirae]	[Saprospirales]	Chitinophagaceae	Flavisolibacter		0.904706098
f12adece5e6a82cc100718020580b9ff	Bacteria	Bacteroidetes	Cytophagia	Cytophagales	Cytophagaceae	Hymenobacter		0.999999992
af828c5c8a4652f00533aa74ebbb8c32	Bacteria	Proteobacteria	Alphaproteobacteria	Rhodospirillales	Acetobacteraceae			0.992827402
d944737372efeb897bc7096062dde68d	Bacteria	Planctomycetes	Planctomycetia	Gemmatales	Isosphaeraceae	Nostocoida		0.767116147
152cb260ff7e02ad12369a79e643f3a0	Bacteria	Proteobacteria	Deltaproteobacteria	Myxococcales	Polyangiaceae			0.996295197
0d242e7eb8f022c9996d9cbc4cd13a1e	Bacteria	Proteobacteria	Alphaproteobacteria	Rhizobiales	Hyphomicrobiaceae	Rhodoplanes		0.999587395
b94f876826aafd66366c83cfefc2f872	Bacteria	[Thermi]	Deinococci	Deinococcales	Deinococcaceae	Deinococcus		0.999999717
27c0e2b857c9326f245028993ff2f7e7	Bacteria	Proteobacteria	Alphaproteobacteria	Sphingomonadales	Sphingomonadaceae			0.978977825
0d2197cbe1a67af6ed3dfb9f9543768c	Bacteria	Proteobacteria	Alphaproteobacteria	Rhodospirillales	Acetobacteraceae			0.993559885
7a8d29c59b803baaed9cc1f04ce0dc33	Bacteria	Proteobacteria	Gammaproteobacteria	Pseudomonadales	Moraxellaceae	Acinetobacter	guillouiae	0.816595749
45235098321caaa50b44d364a81407b7	Bacteria	Acidobacteria	Acidobacteriia	Acidobacteriales	Koribacteraceae	Candidatus Koribacter		0.992826305
62e57f1ed63c0f926d95c3ec36310e0e	Bacteria	Proteobacteria	Deltaproteobacteria	Syntrophobacterales	Syntrophaceae			0.998530964
dff8e7c896671458ffa1b99083294998	Bacteria	Proteobacteria	Deltaproteobacteria	Syntrophobacterales	Syntrophorhabdaceae			0.933130654
060794f4a6e8d2268660fa50034b864d	Bacteria	Bacteroidetes	Bacteroidia	Bacteroidales				0.980628091
0ad131a2c9769509796c7c3b63fcdb7f	Bacteria	Bacteroidetes	Sphingobacteriia	Sphingobacteriales	Sphingobacteriaceae	Pedobacter		0.986004643
778e87447cca92243369f8a3c65174b8	Bacteria	WPS-2						0.999999937
94311b46b2b3a8e9f140db1eda76682a	Bacteria	Chloroflexi	Anaerolineae	GCA004				0.999857937
31ebb433ebf0b3e83259d826875b4438	Bacteria	Proteobacteria	Gammaproteobacteria	Pseudomonadales	Moraxellaceae	Acinetobacter	lwoffii	0.996955792
4733b9f093be097f03b68826e5b4fa64	Bacteria	Acidobacteria	Acidobacteriia	Acidobacteriales	Koribacteraceae	Candidatus Koribacter		0.929952722
8e0e9c9644284e35822967e3679bb6c8	Bacteria	Proteobacteria	Gammaproteobacteria	Xanthomonadales	Xanthomonadaceae	Stenotrophomonas		0.985878772
6e8986f8088b452f964e7968bb8bca87	Bacteria	Proteobacteria	Gammaproteobacteria	Pseudomonadales	Moraxellaceae	Acinetobacter		0.999999786
6cd33eedaf1b4c183ce5cc9e2f26986f	Bacteria	Proteobacteria	Gammaproteobacteria	Pseudomonadales	Pseudomonadaceae	Pseudomonas	viridiflava	0.989886241
d2d49a482d0a0414f827c4c66f00080f	Bacteria	Actinobacteria	Actinobacteria	Actinomycetales	Frankiaceae			0.997591946
dadeb036d807f7412c74800a09121432	Bacteria	Proteobacteria	Betaproteobacteria	Burkholderiales	Oxalobacteraceae			0.950665118
d8623d68f3f77fa1ec4b37f28cba6e03	Bacteria	Proteobacteria	Deltaproteobacteria	Myxococcales	Myxococcaceae	Anaeromyxobacter		0.987007661
68bb0065fa02ba7b52acf3f4d833895b	Bacteria	Proteobacteria	Gammaproteobacteria	Pseudomonadales	Moraxellaceae	Acinetobacter		0.989155007
5ec2e4f271eb5cf16d3a7803944b848b	Bacteria	Proteobacteria	Alphaproteobacteria	Rhizobiales	Methylocystaceae			0.846479756
2c37edb98dee632e6ae0a2cb07f24075	Bacteria	Proteobacteria	Alphaproteobacteria	Rickettsiales	mitochondria	Saprolegnia	ferax	0.99997906
0b46d6ea3e9dfed172e2300cc5875c2b	Bacteria	Acidobacteria	Acidobacteriia	Acidobacteriales	Koribacteraceae			0.999999872
c534f4640f20203f4b32dab97b872115	Bacteria	Proteobacteria	Betaproteobacteria	Burkholderiales	Oxalobacteraceae			0.997434437
30cdedb0ec16ce87fcdd8bc97eb258c5	Bacteria	Actinobacteria	Actinobacteria	Actinomycetales	Intrasporangiaceae			0.999994025
60756e7684b537ac3059b42fb1e7240f	Bacteria	Proteobacteria	Alphaproteobacteria	Rhizobiales	Methylobacteriaceae	Methylobacterium		0.999960274
f12310f144072fef837a32b1b3f55486	Bacteria	Proteobacteria	Deltaproteobacteria	Myxococcales	Myxococcaceae	Anaeromyxobacter		0.997254028
9d38f2272da04f99206914089f1d20c8	Bacteria	Acidobacteria	DA052	Ellin6513				1
95e56af610a149f1c2ef04d1616aa35b	Bacteria	Acidobacteria	Acidobacteriia	Acidobacteriales	Koribacteraceae			0.999999964
d94b6475caaaeaa63d4ed5a7ae7907bc	Bacteria	Proteobacteria	Alphaproteobacteria	Sphingomonadales	Sphingomonadaceae	Sphingomonas		0.991879129
80c1b1aeb9fb13e20f461a24cc7f6489	Bacteria	Actinobacteria	Actinobacteria	Actinomycetales	Intrasporangiaceae			0.999998339
e90f7a43a4cf0dbe85b523ed632b121e	Bacteria	Proteobacteria	Alphaproteobacteria	Rhizobiales	Methylocystaceae			0.997213884
2dbcc278bdf275b6a5e02b499b947aa9	Bacteria	Proteobacteria	Alphaproteobacteria	Rhizobiales	Beijerinckiaceae			0.725379975
dff2d2a6e0b5d44b7d8ffc9c59a67be0	Bacteria	Actinobacteria	Actinobacteria	Actinomycetales	Frankiaceae			0.96579897
c2979a462cd229dc8793c92731f952ed	Bacteria	Proteobacteria	Gammaproteobacteria	Xanthomonadales	Sinobacteraceae			0.997557427
5a1dc0c3fee22af0680939758ec7826e	Bacteria	Proteobacteria	Alphaproteobacteria	Rhodospirillales	Acetobacteraceae			0.93025742
779f790a16f28888836b6c073f0550ba	Bacteria	Proteobacteria	Alphaproteobacteria	Rhizobiales	Xanthobacteraceae	Labrys		0.999987936
a931618983dd14f54ce59beec1ae9673	Bacteria	Armatimonadetes	[Fimbriimonadia]	[Fimbriimonadales]	[Fimbriimonadaceae]	Fimbriimonas		0.999990229
fa9ae67a875f86bbe5a7672707375bd3	Bacteria	Acidobacteria	DA052	Ellin6513				1
91155776f8e2dcd9aed9ecfc3433d28d	Bacteria	Proteobacteria	Alphaproteobacteria	Rhizobiales	Methylocystaceae			0.984126184
e7431dd32f35eaa9c24db83e4e9561a1	Bacteria	Actinobacteria	Actinobacteria	Actinomycetales	Micromonosporaceae			0.954994002
97d027671932202687bbb085e363f979	Bacteria	Proteobacteria	Alphaproteobacteria	Sphingomonadales	Sphingomonadaceae	Sphingomonas		0.998867324
e4d7f55b5ec05bec1aca9e61638a8400	Bacteria	Bacteroidetes	Cytophagia	Cytophagales	Cytophagaceae	Hymenobacter		0.999999994
1eaf7a705bf5eb63b62b5f1e1384249e	Bacteria	Proteobacteria	Betaproteobacteria	Burkholderiales	Oxalobacteraceae	Massilia		0.931414541
a73be0a04846f5e26a4478e2575a3fb4	Bacteria	Proteobacteria	Alphaproteobacteria	Rhizobiales	Bradyrhizobiaceae	Bosea	genosp.	0.999284317
2e0e489d2b3ab06142bb433d7af74178	Bacteria	Proteobacteria	Alphaproteobacteria	Rhizobiales	Aurantimonadaceae			0.953020557
c4b5deca7bc88d02622c6082d7244c09	Bacteria	Proteobacteria	Betaproteobacteria	Neisseriales	Neisseriaceae	Silvimonas	terrae	0.999542936
261ad2872d86d602da78d985947c0960	Bacteria	Bacteroidetes	Cytophagia	Cytophagales	Cytophagaceae	Spirosoma		0.999999997
db6638cb798a736695c03908e348138d	Bacteria	Cyanobacteria	Chloroplast	Streptophyta				0.99999997
4cdad59c38a3d463f6eb40507ec784ff	Bacteria	Proteobacteria	Betaproteobacteria					0.968854836
2052e34080d55875f1a5c90ed342d556	Bacteria	Acidobacteria	Solibacteres	Solibacterales	Solibacteraceae			0.998987005
0e964f87082c84a67da1d86686be5950	Bacteria	Actinobacteria	Thermoleophilia	Solirubrobacterales				0.999106953
308aee2feb02e1549ca0f646a1348984	Bacteria	Actinobacteria	Actinobacteria	Actinomycetales	Frankiaceae			0.998172411
2e22884746a63bf3a52ef066ca4d7f35	Bacteria	Verrucomicrobia	[Spartobacteria]	[Chthoniobacterales]	[Chthoniobacteraceae]	Candidatus Xiphinematobacter		0.999999635
3d3164e5b3da29c11ab2962d36c32ff6	Bacteria	Actinobacteria	Actinobacteria	Actinomycetales	Frankiaceae			0.981855389
075614efc7d3dd61cd64a4e5f17078ae	Bacteria	Firmicutes	Bacilli	Bacillales	Bacillaceae	Bacillus		0.984974412
5d508cfdc6deb5c405d4ecb6428cb74e	Bacteria	Actinobacteria	Actinobacteria	Actinomycetales				0.999583195
b3d580a1321a569445834be1662b9149	Bacteria	Proteobacteria	Deltaproteobacteria	Myxococcales	Myxococcaceae	Anaeromyxobacter		0.993776343
1a90af19b8c1740a8935389342008874	Bacteria	Proteobacteria	Betaproteobacteria	Neisseriales	Neisseriaceae			0.788816172
0c7b98c64fa7b8cc22247bae0272560f	Bacteria	Actinobacteria	Actinobacteria	Actinomycetales	Intrasporangiaceae	Kytococcus		0.997540134
3bb95953c3f4af52bc6c7ee6a32ee3ca	Bacteria	Proteobacteria	Betaproteobacteria	Ellin6067				0.999995636
eaf0afee50eec4cb0dee815e13d43ac6	Bacteria	Acidobacteria	Acidobacteria-6	CCU21				0.999999992
f25f3bba0f36aaa5c90da4f24761ec41	Bacteria	Nitrospirae	Nitrospira	Nitrospirales	[Thermodesulfovibrionaceae]			0.999897184
071505b373aa639917b73f6801caf1a7	Bacteria	Bacteroidetes	Cytophagia	Cytophagales	Cytophagaceae	Hymenobacter		0.999999954
e746d23388eb4d07fd4302c5b1ac8992	Bacteria	Actinobacteria	Actinobacteria	Actinomycetales	Micromonosporaceae			0.732933574
5a6b9ba92caf7fe059c576568f755593	Bacteria	Actinobacteria	Actinobacteria	Actinomycetales	Pseudonocardiaceae	Pseudonocardia		0.999310777
31e7b4cb1ea3899d2cdbbfe02419b29e	Bacteria	Proteobacteria	Alphaproteobacteria	Sphingomonadales	Sphingomonadaceae	Sphingomonas	wittichii	0.87304116
66b9efbbf506b65c2440f334aa61eb3a	Bacteria	[Thermi]	Deinococci	Deinococcales	Deinococcaceae	Deinococcus		0.999999554
e8c37748f8478eb2b4d5d057cfd0ee3f	Bacteria	Proteobacteria	Betaproteobacteria					0.997603408
990b9277947576537c7c0b26c8e7ffe2	Bacteria	Proteobacteria	Alphaproteobacteria	Rhodospirillales	Acetobacteraceae			0.919792205
034ff407dc04a2aa2289d92a8d842f82	Bacteria	Proteobacteria	Deltaproteobacteria	Syntrophobacterales	Syntrophorhabdaceae			0.9986491
2ae9186623312254ff2ae7b8a7a563a0	Bacteria	Proteobacteria	Alphaproteobacteria	Rhizobiales	Methylocystaceae			0.964610081
78f4d0ae09e86f0d9ab04ff284ac71db	Bacteria	Proteobacteria	Alphaproteobacteria	Rhizobiales	Methylocystaceae			0.993768319
1cc324c817699bca2c8e00a958d3a288	Bacteria	Planctomycetes	Planctomycetia	Gemmatales	Isosphaeraceae			0.997362875
3319b5886a943e0ee80ec7be152e8b0f	Bacteria	Verrucomicrobia	[Spartobacteria]	[Chthoniobacterales]	[Chthoniobacteraceae]			0.995585388
8251c19d9bdad07e58c6f6ec950bc5fd	Bacteria	Armatimonadetes	Armatimonadia	Armatimonadales	Armatimonadaceae			0.99951735
144584763f847d49e332af5f8b194b19	Bacteria	Proteobacteria	Gammaproteobacteria	Xanthomonadales	Xanthomonadaceae	Luteimonas		0.993846463
d65eaacabe00a5207738a0731e93704e	Bacteria	Proteobacteria	Alphaproteobacteria	Rhizobiales	Methylocystaceae			0.984872942
887db9a81466817960207c0f4ab86ddf	Bacteria	Armatimonadetes	[Fimbriimonadia]	[Fimbriimonadales]	[Fimbriimonadaceae]	Fimbriimonas		0.999983624
e1960bad948c0018ad0a5d17f6d3ff66	Bacteria	Proteobacteria	Alphaproteobacteria	Rhizobiales	Methylobacteriaceae	Methylobacterium		0.797994748
cfb752f2dd85160d2a1b47fc1ca0ef6b	Bacteria	Proteobacteria	Alphaproteobacteria	Rhizobiales	Hyphomicrobiaceae	Rhodoplanes		0.989257884
a3f4a3a9d47a72ab020043522f639516	Bacteria	Planctomycetes	Planctomycetia	Gemmatales	Isosphaeraceae			0.999001657
df585c9cc8be8467eabcee53c6bfd59f	Archaea	Euryarchaeota	Methanobacteria	Methanobacteriales	Methanobacteriaceae	Methanobacterium		0.999926265
6a144a0429b694b42146f139bcacfaa5	Bacteria	Actinobacteria	Actinobacteria	Actinomycetales	Geodermatophilaceae	Actinotelluria	brasiliensis	0.739057016
bdf0d239233b4e3f0aa74f9b3388751a	Bacteria	Proteobacteria	Alphaproteobacteria	Rhodobacterales	Rhodobacteraceae	Rubellimicrobium		0.994440169
93039f0ecf6e3f5c295331268b1ef00c	Bacteria	Proteobacteria	Alphaproteobacteria	Rhodospirillales	Acetobacteraceae			0.984651451
c07685a0fb11d79c4ab80d0f8a5df07c	Bacteria	Proteobacteria	Alphaproteobacteria	Rhodospirillales	Acetobacteraceae			0.999145637
3e33038e5f079065b424dbe2af4eb89c	Bacteria	Proteobacteria	Alphaproteobacteria	Rhodospirillales	Acetobacteraceae			0.789240953
662367f822526443284fa9e4d560d247	Bacteria	Bacteroidetes	[Saprospirae]	[Saprospirales]	Chitinophagaceae			0.99999991
979c7315afc53e664bc3b3109ec09241	Bacteria	Proteobacteria	Alphaproteobacteria	Rhodospirillales	Acetobacteraceae			0.996405827
cc7ced261c0982876ae5df8917d6c361	Bacteria	Proteobacteria	Betaproteobacteria	Burkholderiales	Oxalobacteraceae	Cupriavidus		0.999851705
f31d5f6204bca74d1fa5091b2ccd932f	Bacteria	Proteobacteria	Betaproteobacteria	Burkholderiales	Oxalobacteraceae	Janthinobacterium		0.725149578
e24aed01f7520576ba12a32e151021f7	Bacteria	Chloroflexi	Ellin6529					1
2b8ca6ca36e6f915e5af290026f2dd50	Bacteria	Actinobacteria	Actinobacteria	Actinomycetales	Nocardioidaceae	Marmoricola	aequoreus	0.992896657
4b7b2e4e02100835d306c5d37cc21774	Bacteria	Actinobacteria	Actinobacteria	Actinomycetales				0.820559281
69b55a2c50a055094a738c483252d5a2	Bacteria	Proteobacteria	Alphaproteobacteria	Rhizobiales	Beijerinckiaceae			0.998605599
5a008c3423369c49db8d47de7beed280	Bacteria	Actinobacteria	Actinobacteria	Actinomycetales	Microbacteriaceae	Microbacterium		0.99058061
537159ba4248f83a7c21487b53538409	Bacteria	Proteobacteria	Betaproteobacteria					0.999924239
1d3eeeca7957332156fcd04e9b54f6e4	Bacteria	Actinobacteria	Actinobacteria	Actinomycetales	Frankiaceae			0.760531285
e44e007073bfae0d0365128c1f3af1b5	Bacteria	Proteobacteria	Gammaproteobacteria	Pseudomonadales	Pseudomonadaceae			0.994269804
fc7508c60721072f208a68e718132818	Bacteria	Proteobacteria	Alphaproteobacteria	Rhodospirillales	Rhodospirillaceae			0.978760172
8c1e73a6037574d3268de66d9b0d7ef4	Bacteria	Acidobacteria	Acidobacteriia	Acidobacteriales	Koribacteraceae			0.99993189
fc23853e5636c0e3b06ed164f698adcb	Bacteria	Proteobacteria	Alphaproteobacteria	Rhizobiales	Aurantimonadaceae			0.969439501
4905e9039f50f95bd0a4a5b6f3a8997b	Bacteria	Proteobacteria	Deltaproteobacteria	Myxococcales	Haliangiaceae			0.764726849
cd0867a83f97862596da963b2e475f62	Bacteria	Bacteroidetes	Cytophagia	Cytophagales	Cytophagaceae	Hymenobacter		0.999999995
025425885c156c86d9bedb018305cf05	Bacteria	Chloroflexi	Ktedonobacteria	Thermogemmatisporales	Thermogemmatisporaceae			0.999994664
aab0d5a9d21fcab19aae4169f9a5a13d	Bacteria	Actinobacteria	Actinobacteria	Actinomycetales	Mycobacteriaceae	Mycobacterium		0.99999952
218ce4a1b995d32552c14be897e3e8ed	Bacteria	Actinobacteria	Acidimicrobiia	Acidimicrobiales				0.999999395
cdb5d52ef436b1abc49da08073cbb8b7	Bacteria	Actinobacteria	Thermoleophilia	Solirubrobacterales				0.999999783
2f807cc76ec37ba8ff1fe5948da6c4e4	Bacteria	Proteobacteria	Alphaproteobacteria	Caulobacterales	Caulobacteraceae			0.985838793
d40cdcaa74a46e558454d23e57811017	Bacteria	Proteobacteria	Betaproteobacteria	SC-I-84				0.988734174
f4797d279db6c01267410579818ccce6	Bacteria	Acidobacteria	DA052	Ellin6513				1
bc5cd70cdc4ca5ea6235539c5968cd48	Bacteria	Proteobacteria	Betaproteobacteria	Burkholderiales	Burkholderiaceae			0.999997078
4284ec8c9b20b56e4aafd5a93a3114e7	Bacteria	Acidobacteria	DA052	Ellin6513				1
2c2b5fa50d4e5d28c56687f1b0fbb50f	Bacteria	Acidobacteria	Acidobacteriia	Acidobacteriales	Acidobacteriaceae			0.99938909
f3fe62df789b96bcb6125e691a00ed7e	Bacteria	Actinobacteria	Actinobacteria	Actinomycetales				0.982381201
1912e6184b59f12c7d575ff6a9174b57	Bacteria	Actinobacteria	Actinobacteria	Actinomycetales	Kineosporiaceae	Kineococcus		0.999990313
a9e6247cfce7328ddd869e82b573703d	Bacteria	Actinobacteria	Actinobacteria	Actinomycetales	Micromonosporaceae			0.999995852
441789b2bf363a34c115a325f1006d43	Bacteria	Cyanobacteria	4C0d-2	MLE1-12				0.999999999
c8dd0a1420105324e6adb83c658d1b9e	Bacteria	Actinobacteria	Actinobacteria	Actinomycetales	Micromonosporaceae			0.999697918
fe41dbb3fb686d90b4c1dfe50f2459b7	Bacteria	Spirochaetes	Spirochaetes	Spirochaetales	Spirochaetaceae	Spirochaeta	aurantia	0.999999035
9aac11f6b3b726140a8e4deab4942882	Bacteria	Proteobacteria	Alphaproteobacteria	Rhodospirillales	Acetobacteraceae			0.998754998
7bb62dd80bdc143c5102f45355c0f850	Bacteria	Acidobacteria	Acidobacteria-6	CCU21				0.999999994
8f6c3f23e99f46e2034de4010b9ac44d	Bacteria	Gemmatimonadetes	Gemmatimonadetes	KD8-87				0.980848639
4af321cab8994d5d6a08ab436ea869fe	Bacteria	Actinobacteria	Thermoleophilia	Gaiellales				0.999975136
0f5d29be23e6fa19201b6c49df9e5bcd	Bacteria	Actinobacteria	Actinobacteria	Actinomycetales	Frankiaceae			0.847211168
13278ea89109b747151f56438ccaec0b	Bacteria	Proteobacteria	Deltaproteobacteria	Myxococcales	Myxococcaceae	Anaeromyxobacter		0.97450431
08c283c42042da88a2310db037f75fe1	Bacteria	Acidobacteria	Acidobacteria-6	iii1-15				0.999981712
51c999131379511e8950fed0550134f7	Bacteria	Actinobacteria	Actinobacteria	Actinomycetales	Corynebacteriaceae	Corynebacterium		0.999856913
3674307a43dc89ba6a8336af52d9873d	Bacteria	Actinobacteria	Thermoleophilia	Solirubrobacterales	Solirubrobacteraceae			0.999926845
9c5bf1c206fb54b6ce7a11557aa583d3	Bacteria	Proteobacteria	Alphaproteobacteria	Caulobacterales	Caulobacteraceae			0.998989869
8bb225386814edd62af27277b644041e	Bacteria	Acidobacteria	Solibacteres	Solibacterales	Solibacteraceae	Candidatus Solibacter		0.999994577
aa38bceaf9321fe49cc46ff141a1c98a	Bacteria	Acidobacteria	Acidobacteriia	Acidobacteriales	Acidobacteriaceae			0.973454946
2d8e38edff7faf319d5275e7bff605be	Bacteria	Bacteroidetes	[Saprospirae]	[Saprospirales]	Chitinophagaceae			0.98251039
123f7f94f5bb3f2aa187fecc23b5f72b	Bacteria	Proteobacteria	Alphaproteobacteria	Rhizobiales	Hyphomicrobiaceae	Rhodoplanes		0.999707336
b1505a85a5bbe7dfacbc30f545701549	Bacteria	Proteobacteria	Alphaproteobacteria	Rhizobiales	Brucellaceae	Ochrobactrum		0.949997233
ecccb13138c12b19997f04752ec0d5a8	Bacteria	Proteobacteria	Betaproteobacteria	Burkholderiales	Burkholderiaceae	Burkholderia		0.826262972
f36f7228f8e9ff5255d89b66b591aaa2	Bacteria	Acidobacteria	Acidobacteria-6	CCU21				0.999998724
7fa340af2d4fc1eb233c758f7323132b	Bacteria	Proteobacteria	Alphaproteobacteria	Sphingomonadales	Sphingomonadaceae	Sphingomonas		0.942763879
f7eec81ad6f1ac18f542257409c5b146	Bacteria	Acidobacteria	Solibacteres	Solibacterales	Solibacteraceae			0.998611843
44a0cee496bbccd1843d6dcb1730c6cf	Bacteria	Proteobacteria	Alphaproteobacteria	Rhizobiales	Beijerinckiaceae			0.999367976
c78a6a9d64c8b302c50b15a75d6b3ee3	Bacteria	Acidobacteria	Solibacteres	Solibacterales				0.999674533
63fdcd17285b414509685296f2784e4d	Bacteria	Acidobacteria	DA052	Ellin6513				1
bd45b615a13ba4880614e5ef04395995	Bacteria	Actinobacteria	Acidimicrobiia	Acidimicrobiales	C111			0.999999653
c70970dc85f3697adcb98239f599f5e5	Bacteria	Proteobacteria	Betaproteobacteria	Neisseriales	Neisseriaceae			0.999967178
639961586117c4fee1d348ad6cbf6d59	Bacteria	Acidobacteria	DA052	Ellin6513				1
76abdb33a97daa98756aef2b8b9b0a44	Bacteria	Actinobacteria	Actinobacteria	Actinomycetales	Tsukamurellaceae	Tsukamurella		0.999999745
abf574c4a3bf02a6859cf98681da0296	Bacteria	Bacteroidetes	[Saprospirae]	[Saprospirales]	Chitinophagaceae			0.999003327
8d99598badb82bf4e4fd809bd196406c	Bacteria	Bacteroidetes	[Saprospirae]	[Saprospirales]	Chitinophagaceae			0.990806483
f2107e1c9b440ffc265a4a32068a8761	Bacteria	FBP						1
8e5b0d1410b2079b0f3e9faadec568b9	Bacteria	Acidobacteria	Acidobacteriia	Acidobacteriales	Acidobacteriaceae			0.993206951
478b44d3d51c851d79b4e56b4b4b8ae0	Bacteria	Bacteroidetes	Sphingobacteriia	Sphingobacteriales	Sphingobacteriaceae	Sphingobacterium	mizutaii	0.98569278
dfb39621a15c783bb14a9a283713e23b	Bacteria	Planctomycetes	Planctomycetia	Gemmatales	Isosphaeraceae			0.999911617
95110ddc45c18c9ca2a040fa33920034	Bacteria	Actinobacteria	Actinobacteria	Actinomycetales	Nocardioidaceae	Nocardioides		0.737958263
8df0d02fdc1be1e6c2e7082e0bb342f5	Bacteria	Proteobacteria	Alphaproteobacteria	Rhizobiales	Hyphomicrobiaceae	Rhodoplanes		0.997795614
0e7dcd4e5c904fdcad9e7d3503b33360	Bacteria	Proteobacteria	Alphaproteobacteria	Rhizobiales	Beijerinckiaceae	Beijerinckia		0.997666989
c7952dcd724b94e2a23b21d5c20f8f27	Bacteria	Planctomycetes	Phycisphaerae	WD2101				0.999999965
3a49614b766e66ad997c4b1b187935f5	Bacteria	Acidobacteria	Acidobacteriia	Acidobacteriales	Koribacteraceae	Candidatus Koribacter		0.99885571
723cb56cc44a61a3d70b17f1b1868813	Bacteria	Acidobacteria	OS-K					0.999998863
1c82a953e8ab136daf505deb2369f2ed	Bacteria	Proteobacteria	Alphaproteobacteria	Rhizobiales				0.924162873
aac18d273d1a470f96bde6f9fea45861	Bacteria	Proteobacteria	Alphaproteobacteria	Rhodospirillales	Acetobacteraceae			0.990463544
10b6f159ac967d7f99443a8010ba7977	Bacteria	Proteobacteria	Alphaproteobacteria					0.999458781
c7214ddb2a54968c008d96e9afb576ce	Bacteria	Planctomycetes	Planctomycetia	Gemmatales	Gemmataceae	Gemmata		0.999997004
39c29da776f1770ac714efa3f64eb02a	Bacteria	Actinobacteria	Thermoleophilia	Solirubrobacterales	Patulibacteraceae			0.977972695
0504228eafb9a6d1f2d4eb2ebe5f77e4	Bacteria	Bacteroidetes	[Saprospirae]	[Saprospirales]	Chitinophagaceae			0.782988302
b737610f0e3da7359e341fd232102122	Bacteria	Actinobacteria	Thermoleophilia	Solirubrobacterales				0.999999991
451a305073d6f00797e39d62a1435605	Bacteria	Proteobacteria	Alphaproteobacteria	Sphingomonadales	Sphingomonadaceae	Novosphingobium		0.959775741
2389a44d66b7bfa4d22f2200e0b41cc5	Bacteria	Actinobacteria	Actinobacteria	Actinomycetales				0.983631796
2fa1baaa5089df79955d72cce20f4e8c	Bacteria	Acidobacteria	DA052	Ellin6513				0.999999998
66b1eebe89c4e951f902ea8f09d2f05e	Bacteria	Proteobacteria	Alphaproteobacteria	Rhodospirillales	Acetobacteraceae			0.793582147
9b68566c40c93e20aa81f68cb6e8f22e	Bacteria	Acidobacteria	Acidobacteriia	Acidobacteriales	Acidobacteriaceae			0.999735203
906dd817136864dd15586c818e87afc3	Bacteria	FBP						0.999865869
71d590482dbb24ba68bc2a707e078273	Bacteria	Bacteroidetes	Cytophagia	Cytophagales	Cytophagaceae	Hymenobacter		0.999999958
0751be7c48403b86a6d053f06ef9baab	Bacteria	Gemmatimonadetes	Gemmatimonadetes	Gemmatimonadales				0.999998963
7558f06b3db6e7343f85c6c42460c2db	Bacteria	Proteobacteria	Betaproteobacteria	SC-I-84				0.98790634
f33bb79ba011f932cdc497fbad461217	Bacteria	Chlorobi	BSV26	PK329				0.999999859
719fd944693735d88cbd845abe314cf0	Bacteria	Proteobacteria	Alphaproteobacteria	Rhizobiales	Methylobacteriaceae	Methylobacterium	adhaesivum	0.998054909
0c0daccb5ae0d9c58df11a7cbee63d10	Bacteria	Proteobacteria	Alphaproteobacteria	Rhizobiales	Methylocystaceae			0.987098758
54586df6b85194fc1eb430e95ee56636	Bacteria	Planctomycetes	Planctomycetia	Gemmatales	Gemmataceae			0.960509936
6f7471758cbe4c1045e1ceebdd21ca7d	Bacteria	Actinobacteria	Actinobacteria	Actinomycetales	Kineosporiaceae	Kineococcus		0.999990432
54f31b646a9c7fdbc43fd251385072aa	Bacteria	Actinobacteria	Actinobacteria	Actinomycetales	Sporichthyaceae			0.936409205
aa4c869f19c9a7c7da510b031b8e6228	Bacteria	Proteobacteria	Alphaproteobacteria	Rhizobiales	Xanthobacteraceae	Labrys		0.999879628
c4f01c982f96f4b3a3ada1d8e9504115	Bacteria	Proteobacteria	Alphaproteobacteria	Rhizobiales	Bradyrhizobiaceae			0.995848162
2ae7ecd49cde96a45a4e7ee3aa844f24	Bacteria	Proteobacteria	Alphaproteobacteria	Sphingomonadales	Sphingomonadaceae	Sphingomonas	wittichii	0.999579368
bccc0fb1f022b6f85c155af2a3ae45ba	Bacteria	Proteobacteria	Alphaproteobacteria	Sphingomonadales	Sphingomonadaceae	Sphingomonas		0.868365579
2be34a58b64107daf7b5426302feeff7	Bacteria	Actinobacteria	Actinobacteria	Actinomycetales	Micrococcaceae	Kocuria		0.994890283
3fe1d3a6ab038ead74f45cc09a4813b4	Bacteria	Proteobacteria	Alphaproteobacteria	Caulobacterales	Caulobacteraceae	Asticcacaulis	biprosthecium	0.999936942
800eda5446f935ac33b9946fb6fd009b	Bacteria	Proteobacteria	Deltaproteobacteria	Desulfobacterales	Desulfobulbaceae			0.981504964
3391e8ea91f91acdf3cea15e01902b5a	Bacteria	Proteobacteria	Alphaproteobacteria	Rhodospirillales	Acetobacteraceae			0.988234891
85a7818519e1fa424b41a27e530007e6	Bacteria	Proteobacteria	Alphaproteobacteria	Sphingomonadales	Sphingomonadaceae	Sphingomonas		0.964834548
a0ea663c912b068f2a4e6eeb9ab46de4	Bacteria	Acidobacteria	Acidobacteriia	Acidobacteriales	Koribacteraceae			0.999934379
3a0621fea7b70553fe83c8e70096c88d	Bacteria	Proteobacteria	Deltaproteobacteria	Myxococcales	Cystobacteraceae	Cystobacter		0.770581912
def9eae43335c128a6847d1adc612ad3	Bacteria	Proteobacteria	Alphaproteobacteria	Ellin329				0.999996062
07cd3ecf31b4f081c3b2787028af72d8	Bacteria	Proteobacteria	Alphaproteobacteria	Ellin329				0.999997356
901000a7aa5173b55e539f1ef5eaf502	Bacteria	Proteobacteria	Deltaproteobacteria	Syntrophobacterales	Syntrophobacteraceae	Syntrophobacter		0.997122849
635be0161b928f06d8d314a59d232870	Bacteria	Proteobacteria	Gammaproteobacteria	Xanthomonadales	Sinobacteraceae			0.98984474
5afab41bf2209463ee08d8ad0831c9a5	Bacteria	Proteobacteria	Gammaproteobacteria	Xanthomonadales	Sinobacteraceae			0.999995238
7005474d65406efda1b7d02ae6748c2f	Bacteria	Verrucomicrobia	[Spartobacteria]	[Chthoniobacterales]	[Chthoniobacteraceae]			0.992948397
6d569c3bf3ced29d60827e55ed9871f2	Bacteria	Proteobacteria	Alphaproteobacteria	Rhizobiales	Methylocystaceae			0.999601331
226368caea5af19c14744bc7e3ca8ebd	Bacteria	Bacteroidetes	[Saprospirae]	[Saprospirales]	Chitinophagaceae			0.77473187
056d6832137fce921d39cd4e32c50a35	Bacteria	Planctomycetes	Planctomycetia	Gemmatales	Isosphaeraceae			0.993948477
7220aafdba390b8e8d57a6075ba6739f	Bacteria	Actinobacteria	Actinobacteria	Actinomycetales				0.999415814
af2095cdf2b90e411b8fa6a9699c3e75	Bacteria	Proteobacteria	Deltaproteobacteria	Myxococcales				0.993866902
aaad6f70764fcb293e0092b99ecb59a8	Bacteria	Proteobacteria	Alphaproteobacteria	Rhodospirillales	Acetobacteraceae			0.992763977
21bf5608b761c8b71abdaf5fd3edf08e	Bacteria	Acidobacteria	Acidobacteriia	Acidobacteriales	Acidobacteriaceae			0.966376214
96955f3407495578b9f422358937e547	Bacteria	Proteobacteria	Alphaproteobacteria	Sphingomonadales	Sphingomonadaceae			0.999908926
9b28dc50420a8f0322ebc8ad1a26a514	Bacteria	Actinobacteria	Thermoleophilia	Solirubrobacterales				0.999999985
0e46505c1e4caa8918756dba021fb140	Bacteria	Proteobacteria	Gammaproteobacteria	Legionellales	Coxiellaceae	Rickettsiella		1
503f40d84164ce025f37de9ea3c467c7	Bacteria	Proteobacteria	Alphaproteobacteria	Rhizobiales	Methylocystaceae			0.901195059
11f1f5f62f15f51514eb310aab7dd881	Bacteria	Planctomycetes	Planctomycetia	Gemmatales	Isosphaeraceae			0.927771401
3cbde71a706b404cdae494b1aa81fbde	Bacteria	Proteobacteria	Alphaproteobacteria	Rhodospirillales	Acetobacteraceae			0.999997358
3c4172f292c7e4e6aeb3f789c256b405	Bacteria	Proteobacteria	Betaproteobacteria	Thiobacterales				0.970422763
a3649474a0b02046c44e9545150c825c	Bacteria	Proteobacteria	Gammaproteobacteria	Xanthomonadales	Xanthomonadaceae	Luteibacter	rhizovicinus	0.993775234
c0c9035dcb75bfcd06128ce99771ccc4	Bacteria	Actinobacteria	Actinobacteria	Actinomycetales				0.999273936
2477b9d940a97e49ec0cb852f1c08e80	Bacteria	Verrucomicrobia	[Pedosphaerae]	[Pedosphaerales]				0.996000175
8524c5ba6216b02f65fe2ccc150ad1bc	Bacteria	Acidobacteria	Acidobacteria-6	iii1-15				0.999970065
168ef064a659245da7cb4e4d36aa3f46	Bacteria	Acidobacteria	Acidobacteriia	Acidobacteriales	Acidobacteriaceae	Terriglobus		0.999973526
70332f96f2fd7ab1a61e55fc567193e2	Bacteria	Proteobacteria	Alphaproteobacteria	Caulobacterales	Caulobacteraceae			0.851926361
63d55fcda38d2a41fd0b1970a7d8031d	Bacteria	Actinobacteria	Thermoleophilia	Solirubrobacterales				0.999999962
25b2d0615036e8b4ab6a2318349af896	Bacteria	Bacteroidetes	[Saprospirae]	[Saprospirales]	Chitinophagaceae			0.972798405
6c0644dc9a3c433e78d386ca2d2ad6ab	Bacteria	Proteobacteria	Alphaproteobacteria	Sphingomonadales	Sphingomonadaceae	Sphingomonas		0.969377623
f6f748f7d06e829d539bccc22e91ce23	Bacteria	Proteobacteria	Alphaproteobacteria	Sphingomonadales	Sphingomonadaceae	Sphingomonas		0.957994551
fad21f0b09cc7e85116167b9575f2bc1	Bacteria	Actinobacteria	Actinobacteria	Actinomycetales	Pseudonocardiaceae	Pseudonocardia		0.979732419
de8fa100c31acdf4e7eea905b41bfe49	Bacteria	Chloroflexi	Chloroflexi	[Roseiflexales]	[Kouleothrixaceae]			0.999999552
0864fa4d19b7d20696c97f739fdd4535	Bacteria	Chloroflexi	Anaerolineae	envOPS12				0.987982291
704f32db9616cc95a999985b96a34783	Bacteria	Proteobacteria	Alphaproteobacteria	Rhizobiales	Methylocystaceae			0.996320773
7dbd4c91d6cd1ed57f7729fa21f28153	Bacteria	Acidobacteria	Acidobacteriia	Acidobacteriales	Koribacteraceae			0.999999994
2af006d14d3a55c4747780aa427d4317	Bacteria	Planctomycetes	BD7-11					0.999994129
08100c5eeee4f9dc19c8a0aee92c1dbf	Bacteria	Actinobacteria	Actinobacteria	Actinomycetales	Micrococcaceae			0.999996061
789b4c1f517a13eae5d41746c147c927	Bacteria	Proteobacteria	Deltaproteobacteria	Myxococcales				0.989241451
c8f3ccfba859268e54f2e139f278d5d3	Bacteria	Proteobacteria	Alphaproteobacteria	Rhizobiales	Methylobacteriaceae	Methylobacterium	organophilum	0.999162532
314a6cd6c389f1ed81b1faa9d2711367	Bacteria	Proteobacteria	Alphaproteobacteria	Rhizobiales	Methylobacteriaceae	Methylobacterium	komagatae	0.901379865
f4ff6d03d60337fa07beb4014bcae3c3	Bacteria	Bacteroidetes	Cytophagia	Cytophagales	Cytophagaceae	Dyadobacter		0.999999984
e2ad9faefae2e147aa58758274c02176	Bacteria	Proteobacteria	Betaproteobacteria	Burkholderiales	Burkholderiaceae	Salinispora		0.853808097
95c459f39e2507a35858b733f37346b9	Bacteria	Proteobacteria	Alphaproteobacteria	Sphingomonadales	Sphingomonadaceae	Sphingomonas	wittichii	0.887795581
6ccfc3cc3d811b72262cce2b3511f258	Bacteria	Proteobacteria	Betaproteobacteria	Burkholderiales	Comamonadaceae			0.995745801
2f869d737dcab2452722557e0c8d886e	Bacteria	Proteobacteria	Alphaproteobacteria	Sphingomonadales	Sphingomonadaceae			0.933037426
cfbcab09a1f41538fba5ba0260838553	Bacteria	Proteobacteria	Alphaproteobacteria	Rhodospirillales	Acetobacteraceae			0.966162283
368a1325373fdf187475a8b2849b2f76	Bacteria	Actinobacteria	Actinobacteria	Actinomycetales	Pseudonocardiaceae	Pseudonocardia		0.997988075
e897fbdbd42d787460e052dca2b0a4ec	Bacteria	Armatimonadetes	Chthonomonadetes	Chthonomonadales	Chthonomonadaceae			0.999999578
ae5a815550568ac31a65fd13ced631f9	Bacteria	Planctomycetes	Planctomycetia	Gemmatales	Isosphaeraceae			0.999883262
228fb58af154da159e694c2a18e4060c	Bacteria	Proteobacteria	Alphaproteobacteria	Rhodospirillales	Rhodospirillaceae			0.997237805
e932dd0bfe0d44ddeee9759274bba7ed	Bacteria	Actinobacteria	Actinobacteria	Actinomycetales	Nakamurellaceae			0.999097934
7e151399260173a91acd98c069b953c8	Bacteria	Verrucomicrobia	[Spartobacteria]	[Chthoniobacterales]	[Chthoniobacteraceae]	Candidatus Xiphinematobacter		0.753542971
cff76a9f268c2e84bb58aeed85326fee	Bacteria	Proteobacteria	Alphaproteobacteria	Rhodospirillales	Acetobacteraceae			0.881107573
6d1919be3fbc2aaee068886867730c4e	Bacteria	Actinobacteria	Actinobacteria	Actinomycetales	Nocardioidaceae	Marmoricola	bigeumensis	0.845250679
8fc541f6443bbec291cb1fa3d6c74dc6	Bacteria	Bacteroidetes	[Saprospirae]	[Saprospirales]	Chitinophagaceae			0.702901004
cf5a9acab9ee8901db554ac94e6fa1bd	Bacteria	Proteobacteria	Alphaproteobacteria	Rhizobiales	Methylocystaceae			0.98732426
c50dbe6db0144252ac24b5a7f6ba3456	Bacteria	Proteobacteria	Alphaproteobacteria	Sphingomonadales	Sphingomonadaceae	Sphingomonas		0.747063244
e6fef543fc889238badea4791f2202d2	Bacteria	Planctomycetes	Phycisphaerae	WD2101				0.999967731
15096cce6cb8b858b6a97cdc77d30d95	Bacteria	Bacteroidetes	Flavobacteriia	Flavobacteriales	[Weeksellaceae]			0.959489683
0cd676f90431cb3f306162172b09db89	Bacteria	Actinobacteria	Actinobacteria	Actinomycetales	Kineosporiaceae			0.993563251
30c39f44bb993ea8809321048962bda2	Bacteria	Proteobacteria	Alphaproteobacteria	Rhodospirillales	Acetobacteraceae	Acidisoma		0.999997367
c02af721c40939d5068186be579f4435	Bacteria	Planctomycetes	Planctomycetia	Gemmatales	Isosphaeraceae			0.99892107
db8dcde4a9a94e756cd1b3076f7772a7	Bacteria	Acidobacteria	DA052	Ellin6513				1
8181c7a29c3a1360b920aa1b448c0503	Bacteria	Proteobacteria	Alphaproteobacteria	Rhodospirillales	Acetobacteraceae			0.995309285
82f6dba9ce1452416119b1f8effe0df9	Bacteria	Verrucomicrobia	[Pedosphaerae]	[Pedosphaerales]	Ellin515			0.998681082
0e43ab91bf6e94fd54f4bd75d5ecaf01	Bacteria	Actinobacteria	Thermoleophilia	Solirubrobacterales	Solirubrobacteraceae			0.999042267
00a179375db2fb995dea3d6a01a01ba7	Bacteria	Proteobacteria	Alphaproteobacteria	Sphingomonadales	Sphingomonadaceae	Sphingomonas	wittichii	0.935512893
296ba684c644e0cb3fde7ca9605c4feb	Bacteria	Proteobacteria	Gammaproteobacteria	Xanthomonadales	Sinobacteraceae	Nevskia		0.999999921
dc6d9866bc023a6184f6bc38f1295fe8	Bacteria	Proteobacteria	Betaproteobacteria	Ellin6067				0.999989492
aa972811f6b408aacea1bff79dea3759	Bacteria	Actinobacteria	Actinobacteria	Actinomycetales	Nocardioidaceae			0.95073801
fe8292ed1a99da994667aa11216890c6	Bacteria	Proteobacteria	Alphaproteobacteria	Rhodospirillales	Acetobacteraceae			0.985912495
3dffabc2498749524971de007306e531	Bacteria	Bacteroidetes	Cytophagia	Cytophagales	Cytophagaceae	Hymenobacter		0.999999871
ca66c2f3d569ec1bacdc985437800d79	Bacteria	Actinobacteria	Actinobacteria	Actinomycetales	Sporichthyaceae			0.985823133
5485da6a8ca6bfdba64fdf016c8bb613	Bacteria	Acidobacteria	Acidobacteriia	Acidobacteriales	Koribacteraceae			0.999988367
1199284af83312f49f02c9698b14d5b1	Bacteria	Planctomycetes	Planctomycetia	Gemmatales	Gemmataceae	Gemmata		0.994209171
6c76b1cb5f166c520cad7e88a99039f0	Bacteria	Cyanobacteria	Chloroplast	Chlorophyta	Trebouxiophyceae	Chloroidium	saccharophilum	0.9994937
4423daca12c3acbe003b8c576431848c	Bacteria	Proteobacteria	Alphaproteobacteria	Rhodospirillales	Rhodospirillaceae			0.98886174
8d1a4a52ebf60f8d5c3111113f48704b	Bacteria	Proteobacteria	Alphaproteobacteria	Caulobacterales	Caulobacteraceae			0.742489103
5d684d83d147f883c09dd32fd78000e5	Bacteria	Proteobacteria	Alphaproteobacteria	Rhizobiales	Methylobacteriaceae	Methylobacterium		0.997705105
33bad45de20c5107741668b31199c760	Bacteria	Acidobacteria	Acidobacteriia	Acidobacteriales	Koribacteraceae			0.999990666
acaa60e31e333c90cb72cff6654ace70	Bacteria	Proteobacteria	Deltaproteobacteria	Myxococcales				0.997735062
ad8dd29a686080058a27850227934a7c	Bacteria	Proteobacteria	Betaproteobacteria	A21b	EB1003			0.999999919
608a3019481d7d3cbe9c5c11d6540b88	Bacteria	Proteobacteria	Alphaproteobacteria	Rhizobiales	Hyphomicrobiaceae	Hyphomicrobium		0.997474268
b2a045e9effb963a1337f7ffc917923c	Bacteria	Bacteroidetes	Sphingobacteriia	Sphingobacteriales	Sphingobacteriaceae			0.980463822
30783e823de98ad728c01b05b5502576	Bacteria	Acidobacteria	Acidobacteriia	Acidobacteriales	Koribacteraceae			0.999989183
2e6cd9ba92e3a547de4e1634d6bc87ae	Bacteria	Proteobacteria	Deltaproteobacteria	Myxococcales				0.991069787
1eafab5f28db38de1dbbbf019a53d484	Bacteria	Proteobacteria	Gammaproteobacteria	Thiotrichales	Piscirickettsiaceae			0.998835813
c30690aa5e9a575838349f1d637f7ce1	Bacteria	Bacteroidetes	[Saprospirae]	[Saprospirales]	Chitinophagaceae			0.99857878
d65a37859bbc091323672e7db5657c3b	Bacteria	Planctomycetes	Planctomycetia	Gemmatales	Gemmataceae			0.996421772
b287378853b9896784cacddd5f4efc01	Bacteria	Proteobacteria	Alphaproteobacteria	Rhodospirillales	Acetobacteraceae	Roseomonas		0.865618257
a114ecf67cbff4eecc87af45c7c59cf1	Bacteria	Acidobacteria	Solibacteres	Solibacterales	Solibacteraceae	Candidatus Solibacter		0.999997755
19e79200ebfd560b8127615c6aeba7e5	Bacteria	Bacteroidetes	[Saprospirae]	[Saprospirales]	Chitinophagaceae			0.998672269
3c56bab03f1237bf708bedf175847979	Bacteria	Planctomycetes	Planctomycetia	Gemmatales	Isosphaeraceae			0.999868397
faed06810305b68f31251a6a6fb12db5	Bacteria	Bacteroidetes	[Saprospirae]	[Saprospirales]	Chitinophagaceae	Sediminibacterium		0.981202954
e0419fbbeab29ca3e73c1dc43bd5ef9d	Bacteria	Proteobacteria	Betaproteobacteria	MND1				0.999990599
bb4eaca6f38b24e8840fed3a299b180d	Bacteria	Proteobacteria	Betaproteobacteria	A21b	EB1003			0.999989777
7e1ea4e9040781bdd61fca2fc76249fd	Bacteria	Verrucomicrobia						0.979472783
142844b7e820b7135c5fd4371e3f1f88	Bacteria	Cyanobacteria	Chloroplast	Chlorophyta	Trebouxiophyceae	Coccomyxa	subellipsoidea	0.81663601
4bfad7bf64d634eae4c4dd30cec7c959	Bacteria	Acidobacteria	Acidobacteriia	Acidobacteriales	Koribacteraceae			0.99999647
820f554728d3928fb67c1caab41007c4	Bacteria	Chlamydiae	Chlamydiia	Chlamydiales	Rhabdochlamydiaceae	Candidatus Rhabdochlamydia		0.999999201
cce9093df6f46aa9bd21532c327e3c97	Bacteria	Proteobacteria	Alphaproteobacteria	Rhizobiales	Methylobacteriaceae			0.999994033
c45086cdfa470c6aaab87ede7f583d95	Bacteria	Proteobacteria	Betaproteobacteria					0.999872065
bcc32de9fa0fccdac5d4b60a8a1046d5	Bacteria	Proteobacteria	Betaproteobacteria	Burkholderiales	Burkholderiaceae	Burkholderia		0.999838123
b13e68ca9f8d9b293233b1006e9ff234	Bacteria	Proteobacteria	Alphaproteobacteria	Rhodospirillales	Acetobacteraceae			0.982455556
38aac15f093ac19c6f5398f3e8b222a1	Bacteria	Proteobacteria	Deltaproteobacteria	Myxococcales				0.999507054
bf21d49635c9589351f1524d6a30460d	Bacteria	Acidobacteria	Acidobacteriia	Acidobacteriales	Koribacteraceae			0.999999922
c5064ba7e1224ee40977045bf82b1acb	Bacteria	Actinobacteria	Actinobacteria	Actinomycetales	Microbacteriaceae	Salinibacterium		0.706402945
ea9607092d8918aed30ac71e059d9116	Bacteria	Planctomycetes	Planctomycetia	Gemmatales	Gemmataceae	Gemmata		0.997385052
3ec12b92f705bc5141489513b1a7d0ec	Bacteria	Acidobacteria	Holophagae	Holophagales	Holophagaceae	Geothrix		0.99145566
5e6e50bcad2abae974224455389408b6	Bacteria	Proteobacteria	Alphaproteobacteria	Rhodospirillales	Acetobacteraceae	Roseomonas		0.999956849
cbee9856a552293d928f60e67cf608f0	Bacteria	Proteobacteria	Deltaproteobacteria	Myxococcales	Polyangiaceae			0.986957344
f5885e20d06c8dd2380f2425fb964e8e	Bacteria	Proteobacteria	Alphaproteobacteria	Rhodospirillales	Rhodospirillaceae			0.991721401
5951cb2b97fea1f993cbf8320dc6ff4d	Bacteria	Bacteroidetes	[Saprospirae]	[Saprospirales]	Chitinophagaceae			0.978941223
6f601963a3927c61c68a2fbcd6036624	Bacteria	Verrucomicrobia	[Spartobacteria]	[Chthoniobacterales]	[Chthoniobacteraceae]	DA101		0.999999979
c5dcc2c1fe82a6ecb6b93b019194f266	Bacteria	Bacteroidetes	[Saprospirae]	[Saprospirales]				0.999865151
45c7639cbe0d3d2f817f26f28863aa40	Bacteria	Proteobacteria	Alphaproteobacteria	Caulobacterales	Caulobacteraceae			0.999813769
c94e0761485db7584263e3a18a354798	Bacteria	Proteobacteria	Alphaproteobacteria	Rhizobiales	Methylocystaceae			0.988226283
d3797a05edd5efa4ec7c6ac898c925b9	Bacteria	Proteobacteria	Alphaproteobacteria	Rhizobiales	Methylobacteriaceae	Methylobacterium		0.965615376
ea130c4989f1d34ae2ca69ffccfed8ce	Bacteria	Planctomycetes	Planctomycetia	Gemmatales	Gemmataceae			0.997272222
f119ac192693d8eafaac7b27bb648754	Bacteria	Actinobacteria	Actinobacteria	Actinomycetales	Nakamurellaceae			0.989329202
92572db187325136e8925940a2d63d2d	Bacteria	Cyanobacteria	Chloroplast					0.999037232
7117a83ba20a507c54426e4dbb43d9be	Bacteria	Proteobacteria	Alphaproteobacteria	Rhodospirillales	Acetobacteraceae			0.925485598
e9fa23393ed0c4b83808f3aaf743bac3	Bacteria	Proteobacteria	Deltaproteobacteria	Syntrophobacterales	Syntrophobacteraceae	Syntrophobacter		0.999160272
a880620fafbc94aef8e5e2068a93032c	Bacteria	Proteobacteria	Alphaproteobacteria	Rhodospirillales	Acetobacteraceae			0.999880867
8695fd4a770f73a76769fffd7d46b264	Bacteria	Acidobacteria	Acidobacteria-6	CCU21				0.999999938
66e88102ab94775b71086277dc4c908e	Bacteria	Proteobacteria	Alphaproteobacteria	Rhodospirillales	Acetobacteraceae			0.998712313
da29b5983272589b7abd09e2b8cdec05	Bacteria	Proteobacteria	Alphaproteobacteria	Rhodospirillales	Acetobacteraceae			0.998930885
a86cf2a318fbe7ebd70caf927d7f4b6b	Bacteria	Proteobacteria	Alphaproteobacteria	Rhodobacterales	Rhodobacteraceae	Paracoccus	marcusii	0.794669191
fae532de50472fdf9866b69b618a1eed	Bacteria	Proteobacteria	Alphaproteobacteria	Rhodobacterales	Hyphomonadaceae			0.819526224
93b2accb230475c9288c81af48206087	Bacteria	Gemmatimonadetes	Gemmatimonadetes					0.999957648
02543b3fce8da14ae15cca1a76341900	Bacteria	Proteobacteria	Betaproteobacteria	MND1				0.99995417
8a2e60e667ebf983b77d80771d94df28	Bacteria	Proteobacteria	Deltaproteobacteria	Syntrophobacterales	Syntrophaceae	Desulfobacca		0.999999991
e794f0ef1a81ae946269b71adc700d15	Bacteria	Cyanobacteria	Chloroplast	Streptophyta				0.999999924
8304065226c7f30f73612004d1e59021	Bacteria	Proteobacteria	Alphaproteobacteria	Rhodospirillales	Acetobacteraceae			0.987349177
51294ad38943e2e6769dcf7ee09da91b	Bacteria	Proteobacteria	Alphaproteobacteria	Rhodospirillales	Acetobacteraceae			0.996499664
37e26879bfc6d308fafe371d051438f6	Bacteria	Proteobacteria	Gammaproteobacteria	Xanthomonadales	Sinobacteraceae			0.936953308
91d1be1259cfb88d64d0ed82ca791880	Bacteria	Proteobacteria	Alphaproteobacteria	Ellin329				0.999997894
46383b0ad1deae479dbc8e73efdb13f7	Bacteria	Proteobacteria	Alphaproteobacteria	Rhizobiales	Methylobacteriaceae	Methylobacterium	organophilum	0.937060466
6f0014b7972ac39c8f36adc63be8fb9b	Bacteria	Verrucomicrobia	[Spartobacteria]	[Chthoniobacterales]	[Chthoniobacteraceae]	Chthoniobacter		0.994387642
0e2be98dc918a20972cef8e400fd175a	Bacteria	Chloroflexi	Thermomicrobia					0.983699164
2594274e807a9ba7327de87e5cd63cf8	Bacteria	Proteobacteria	Gammaproteobacteria	Thiotrichales	Piscirickettsiaceae			0.999418067
8ba47104ea726df09e090c550e777479	Bacteria	Actinobacteria	Thermoleophilia	Solirubrobacterales				0.999999102
584f591812b27efea41955db50380fbf	Bacteria	Planctomycetes	Planctomycetia	Gemmatales	Gemmataceae	Gemmata		0.998884746
942493671b44e8dd367b79d36e219251	Bacteria	Proteobacteria	Gammaproteobacteria	Methylococcales	Crenotrichaceae	Crenothrix		0.985895872
6b1c52ac25a438f91d13121fcc456fee	Bacteria	Proteobacteria	Deltaproteobacteria	Myxococcales				0.999717553
3bd9ab6338437135f19f62ce71a5ef03	Bacteria	Chloroflexi	Anaerolineae	A31				0.99999821
f9b09eb975da2b41006e042d79db4a70	Bacteria	Proteobacteria	Alphaproteobacteria	Rhizobiales	Methylocystaceae			0.999949756
7c99906fc47555e0b2df4cb90c47a3c9	Bacteria	Actinobacteria	Actinobacteria	Actinomycetales	Corynebacteriaceae	Corynebacterium		0.999819258
970c1ccdb2b1dbb167c3f589e9a9096c	Bacteria	Proteobacteria	Alphaproteobacteria	Rhizobiales	Hyphomicrobiaceae	Rhodoplanes		0.983212501
dd473dcb34ef40d6abef6eaec5266674	Bacteria	Actinobacteria	Thermoleophilia	Solirubrobacterales	Conexibacteraceae			0.997881196
0f3cb79fe1f606172f1459801de4793a	Bacteria	Proteobacteria	Alphaproteobacteria	Rhizobiales	Methylocystaceae			0.999605906
654d65649c8b24676a94758bf1954215	Bacteria	Proteobacteria	Alphaproteobacteria	Rhizobiales	Hyphomicrobiaceae	Rhodomicrobium	vannielii	0.958493667
8c97b9dd20c3048649e1b3c096b9800d	Bacteria	Acidobacteria	Acidobacteriia	Acidobacteriales	Acidobacteriaceae	Edaphobacter		0.870034093
291f0dfb52df3d0506b9ba92b3e1293f	Bacteria	Acidobacteria	Solibacteres	Solibacterales				0.999999603
04b1d29134978366e44668ec71f3909f	Bacteria	Proteobacteria	Alphaproteobacteria	Sphingomonadales	Sphingomonadaceae	Sphingomonas	wittichii	0.937756352
cccb588f964c57fe88f8efd5d1706890	Bacteria	Planctomycetes	Phycisphaerae	WD2101				0.999998096
0c94966e56b319d4e00cc991faa6e914	Bacteria	Proteobacteria	Betaproteobacteria	Burkholderiales	Oxalobacteraceae	Massilia		0.924142243
bed1ea3e3e26adc91b8d9edf6e2a8094	Bacteria	Proteobacteria	Gammaproteobacteria	Xanthomonadales	Sinobacteraceae			0.999991887
94c8b75f79bb117e8bac8e2350a10ac1	Bacteria	Proteobacteria	Deltaproteobacteria	NB1-j				0.999921495
f3da2b90d30ce2e1fc62661ec9eaaa68	Bacteria	Actinobacteria	Thermoleophilia	Solirubrobacterales				0.989413304
c4f8fd7e518f02c6d8d11e1b4863274a	Bacteria	Proteobacteria	Alphaproteobacteria	Rhizobiales	Beijerinckiaceae			0.999907526
488d1d53c71d37b94e6370e34312fbbd	Bacteria	Proteobacteria	Alphaproteobacteria	Rhizobiales	Methylocystaceae			0.999699872
33e98f7744616054380ab1a162c3424b	Bacteria	Proteobacteria	Deltaproteobacteria	Myxococcales	Polyangiaceae			0.999351726
5eedb16e5ba13546ee5de46b0f6364ba	Bacteria	Proteobacteria	Alphaproteobacteria	Rhizobiales	Methylocystaceae			0.715609042
92ac11e57baa8d3886c78c87d33b158d	Bacteria	Proteobacteria	Alphaproteobacteria					0.999984805
33883a31a0cfc3aa6daab25230a2449f	Bacteria	Proteobacteria	Gammaproteobacteria	Xanthomonadales	Sinobacteraceae			0.725504649
8beb36b26f8af6be09044410fa307d7b	Bacteria	Proteobacteria	Alphaproteobacteria	Rhizobiales				0.99999548
d23a6581dac66ec565625f326746a8e1	Bacteria	Spirochaetes	Spirochaetes	Spirochaetales	Spirochaetaceae			0.999643263
bd0775117118e2ce7763dabe5d4e4406	Bacteria	Acidobacteria	Acidobacteriia	Acidobacteriales	Koribacteraceae	Candidatus Koribacter		0.999559121
0421b28862eb09725630432546d19aa2	Bacteria	Proteobacteria	Alphaproteobacteria	Rhizobiales				0.795718064
a6dc63d3917a64c0ed82bfcdc4c31d9f	Bacteria	Proteobacteria	Alphaproteobacteria	Sphingomonadales	Sphingomonadaceae	Blastomonas		0.836909123
9b4b721dc4943363c5ab8455a627b48d	Bacteria	Actinobacteria	Actinobacteria	Actinomycetales	Mycobacteriaceae	Mycobacterium		0.998156886
d748c8227a0d88e4223d827662d37943	Bacteria	Proteobacteria	Alphaproteobacteria	Rhizobiales	Aurantimonadaceae			0.907626547
91dec2bb941de7aedc198ad1e94c4592	Bacteria	Proteobacteria	Alphaproteobacteria	Caulobacterales	Caulobacteraceae	Phenylobacterium		0.976664963
d780d4c2753fdf5aa576c45c09b34407	Bacteria	Proteobacteria	Gammaproteobacteria	Legionellales	Legionellaceae			0.999999977
cb26e43ba3638209c64cabf2aaea9cc5	Bacteria	FBP						1
e446373ae89e67bb89faa51a9c1b6b3d	Bacteria	Planctomycetes	Planctomycetia	Gemmatales	Isosphaeraceae			0.999970059
a8e315533150411a6eb5c1bc9e2a3b9d	Bacteria	Planctomycetes	Planctomycetia	Gemmatales	Gemmataceae			0.984313946
3a336b2cfaff0b0c68ae35b943cabdc7	Bacteria	Acidobacteria	iii1-8	SJA-36				0.999932447
efcc17308bb35d3ec1bad7dd00dffaaf	Bacteria	Proteobacteria	Alphaproteobacteria	Rhizobiales	Hyphomicrobiaceae	Rhodoplanes		0.998784641
30b1bf009a0baa3db0322abd4e7cf26a	Bacteria	Proteobacteria	Alphaproteobacteria	Caulobacterales	Caulobacteraceae			0.993707497
3d39e6db51a240195117e578ec88730b	Bacteria	Bacteroidetes	[Saprospirae]	[Saprospirales]	Chitinophagaceae			0.995218559
582fe218e1a57e2f2e6a4fac617ba379	Bacteria	Actinobacteria	Thermoleophilia	Solirubrobacterales				0.999997809
13c3d8959038c588401a397f6c268876	Bacteria	Proteobacteria	Alphaproteobacteria	Sphingomonadales	Sphingomonadaceae	Sphingomonas		0.998710818
f30a1e674d5731271f70274f21033348	Bacteria	Proteobacteria	Alphaproteobacteria	Rhizobiales				0.998554754
3deda137a07d60b9ca3c0212e2c390a4	Bacteria	Actinobacteria	Actinobacteria	Actinomycetales	Micromonosporaceae			0.999999985
ac31719896f8fd96ddee8708ede99547	Bacteria	Proteobacteria	Alphaproteobacteria	Ellin329				0.999741674
b64e3641597ba4212089f38125006f62	Bacteria	Proteobacteria	Alphaproteobacteria	Rhizobiales	Methylocystaceae			0.920733104
bcdd575d940990f085902add8bb4dc69	Bacteria	Acidobacteria	Acidobacteriia	Acidobacteriales	Acidobacteriaceae			0.999846544
4a35e41d4fd7a785a47488e55c1b9399	Bacteria	Proteobacteria	Betaproteobacteria	Burkholderiales	Alcaligenaceae			0.988169486
9761d5008dd7e0b4555eb0d1e6e88a90	Bacteria	Verrucomicrobia	[Pedosphaerae]	[Pedosphaerales]	Ellin515			0.99913953
019dcfb37fba14182c2cb0336c751418	Bacteria	Proteobacteria	Alphaproteobacteria	Rhizobiales	Methylocystaceae			0.915876618
d0383aa78b844631db8945205e65a954	Bacteria	Acidobacteria	Acidobacteriia	Acidobacteriales	Acidobacteriaceae			0.998759945
088d1afe6a95772b32b4c49ffd894f0e	Bacteria	Chloroflexi	Ktedonobacteria	Thermogemmatisporales	Thermogemmatisporaceae			0.999993934
766ab2f43c5652e4553ae4319565d448	Bacteria	Planctomycetes	Planctomycetia	Gemmatales	Isosphaeraceae	Nostocoida		0.713345964
1415c858e069b1be523033a034ba3bab	Bacteria	Planctomycetes	Planctomycetia	Gemmatales	Gemmataceae	Gemmata		0.999985543
6b2bc58dd23a12b3f383bc7c0b0d5162	Bacteria	Verrucomicrobia	[Methylacidiphilae]	Methylacidiphilales				1
d0e7b26a95bfe64831cd2f08130deff7	Bacteria	Acidobacteria	Acidobacteriia	Acidobacteriales	Acidobacteriaceae			0.997275963
019b9471451f8ad86162dadd7fb4953a	Bacteria	Actinobacteria	Actinobacteria	Actinomycetales	Nocardioidaceae	Nocardioides	pyridinolyticus	0.753178566
1fcca8173f1c91e8eefbad7f9025dc61	Bacteria	Actinobacteria	Actinobacteria	Actinomycetales	Nocardioidaceae	Nocardioides	halotolerans	0.941517292
8557426418e825f02d14851bccccc284	Bacteria	Proteobacteria	Alphaproteobacteria	Rhizobiales	Hyphomicrobiaceae	Hyphomicrobium		0.993900644
b277ac87b01a4b68fd2d3cb293805586	Bacteria	Actinobacteria	Actinobacteria	Actinomycetales	Microbacteriaceae			0.999964265
1bacfee98234dadeeab09156421cb7f4	Bacteria	Proteobacteria	Betaproteobacteria	Neisseriales	Neisseriaceae	Chromobacterium		0.99983145
98a383e8131e9dc201081d2436f76841	Bacteria	Proteobacteria	Alphaproteobacteria	Rhizobiales	Bradyrhizobiaceae	Bosea	genosp.	0.998474776
da08f7542605d1b68f1120bf677a882c	Bacteria	Proteobacteria	Gammaproteobacteria	Xanthomonadales	Sinobacteraceae			0.995549754
ea431d52375572b5649b7713660e5c55	Bacteria	Chloroflexi	Anaerolineae	SBR1031	A4b			0.999997242
94d1ed6d4b0ca832be3589eb8a76c6d2	Bacteria	Bacteroidetes	Cytophagia	Cytophagales	Cytophagaceae	Hymenobacter		0.999999996
944e6f51b2cc2441b318980a88b2cefd	Bacteria	WPS-2						0.99999996
35740fca669a7bb7d260d78fbc4d7fa1	Bacteria	Chloroflexi	Anaerolineae	SBR1031	oc28			0.999992948
238e380cb18783524a38856c9b218c9f	Bacteria	Actinobacteria	Actinobacteria	Actinomycetales				0.999999835
c605fd8d825088336661f1a065d91edc	Bacteria	Proteobacteria	Alphaproteobacteria	Rhizobiales	Methylobacteriaceae			0.854559739
e6084bdc601fba2f8f9171349949e496	Bacteria	Actinobacteria	Actinobacteria	Actinomycetales	Microbacteriaceae	Yonghaparkia		0.895063836
d101c010308a1bc4b81af5041726a792	Bacteria	Proteobacteria	Alphaproteobacteria	Caulobacterales	Caulobacteraceae			0.993725882
74e525710781b2ef64bd4453b9ab348e	Bacteria	Planctomycetes	Planctomycetia	Gemmatales	Isosphaeraceae			0.999979308
f1026e01e4804ce9b6bc37bb02314e2a	Bacteria	Proteobacteria	Deltaproteobacteria	Myxococcales				0.99915682
e6796414faeeaa640f5300ad9aba0f41	Bacteria	Proteobacteria	Betaproteobacteria					0.999889134
7217df85b161775a2b41cb627166f316	Bacteria	Bacteroidetes	Bacteroidia	Bacteroidales	[Paraprevotellaceae]	[Prevotella]		0.999999998
af427a5f0ae4dc83d5131d4a77c60e12	Bacteria	Planctomycetes	Planctomycetia	Planctomycetales	Planctomycetaceae	Planctomyces		0.999999779
26c359e3e8e43b77fc97fe2de831d529	Bacteria	Bacteroidetes	Cytophagia	Cytophagales	Cytophagaceae			0.999780554
184572dde659e85cbeb3561201ecac2d	Bacteria	Proteobacteria	Deltaproteobacteria	Myxococcales				0.963371425
fd1e663b20e346c112b8af48bd8a4619	Bacteria	Bacteroidetes	Sphingobacteriia	Sphingobacteriales	Sphingobacteriaceae	Mucilaginibacter	jinjuensis	0.998412496
f1e2ae2a1c633f15f9bb3b8f35aa4f39	Bacteria	Acidobacteria	Acidobacteriia	Acidobacteriales	Acidobacteriaceae			0.855716093
4917ab997227a3f876bdd6d1a4e1623f	Bacteria	Proteobacteria	Alphaproteobacteria	Sphingomonadales	Sphingomonadaceae	Sphingomonas		0.944167484
38afcf0025c4cd4b854430b6727ebaad	Bacteria	Proteobacteria	Alphaproteobacteria	Rhizobiales	Hyphomicrobiaceae	Rhodoplanes		0.999721925
c1874280f4fc6e5ba3c9364d285dabef	Bacteria	Actinobacteria	Actinobacteria	Actinomycetales	Nocardioidaceae	Nocardioides		0.891506474
17d3f634ab80c2563fe297299ef3f08d	Bacteria	Proteobacteria	Alphaproteobacteria	Rhodospirillales	Acetobacteraceae			0.99542181
ac65cf8c86e94424e2e02631640033d2	Bacteria	Actinobacteria	Thermoleophilia	Solirubrobacterales	Conexibacteraceae	Conexibacter		0.977149272
ff20e66606b00261ff4b060c2839dc8d	Bacteria	Planctomycetes	Planctomycetia	Gemmatales	Isosphaeraceae			0.999915384
9d6597cefc0af9ff732d49e0c9992f76	Bacteria	Bacteroidetes	Bacteroidia	Bacteroidales				0.984520701
46eaecf5796ed4f6664ee5c68d9f0e19	Bacteria	Actinobacteria	Actinobacteria	Actinomycetales	Frankiaceae			0.999625568
a2f033b3c0805491d12151402e4ebe31	Bacteria	Actinobacteria	Acidimicrobiia	Acidimicrobiales				0.998603785
47a15cd2e6147e7b3d61e3d41167b45a	Bacteria	Acidobacteria	Solibacteres	Solibacterales	Solibacteraceae			0.948392323
b0404b20949558d951753487718321d6	Bacteria	Proteobacteria	Alphaproteobacteria					0.810315055
4095957c7bd704e45cb3b67833c0266d	Bacteria	Proteobacteria	Alphaproteobacteria	Ellin329				0.999997089
f80dbf68672107674a2c96e7009aa06d	Bacteria	Acidobacteria	Solibacteres	Solibacterales	Solibacteraceae	Candidatus Solibacter		0.999495764
3bed8d201f486f5810e03d35026c87f5	Bacteria	Bacteroidetes	[Saprospirae]	[Saprospirales]	Chitinophagaceae			0.981951624
6a3ff747ad72b0846b759a4a85701b84	Bacteria	Planctomycetes	Planctomycetia	Gemmatales	Isosphaeraceae			0.99870187
2a091f5d48cdd240ee6a47ea0738c817	Bacteria	Proteobacteria	Betaproteobacteria					0.975862967
ab3d8f0ac7402241f81225b4b78a32e0	Bacteria	Proteobacteria	Alphaproteobacteria	Rhizobiales				0.996391088
bb9d33fdc10bf0075c64cdc940edc762	Bacteria	Actinobacteria	Actinobacteria	Actinomycetales				0.965428293
11a9fe624ab94bdae9bc193ae4336f30	Bacteria	Bacteroidetes	Sphingobacteriia	Sphingobacteriales	Sphingobacteriaceae			0.987154622
bc6495491c30b3c88a15bde009152ac6	Bacteria	Actinobacteria	Actinobacteria	Actinomycetales				0.99995878
3f6468c54daf0e6510ec0a6e2c6043d6	Bacteria	Proteobacteria	Betaproteobacteria	Burkholderiales	Comamonadaceae	Methylibium		0.973894649
04dd53d61e7689ccc98cdb4c0a825ac4	Bacteria	Actinobacteria	Actinobacteria	Actinomycetales				0.993150704
f909c60cde6a38205c0c1ea6094a6ae1	Bacteria	Proteobacteria	Gammaproteobacteria	Xanthomonadales	Sinobacteraceae	Hydrocarboniphaga		0.967155405
8182cb0602c9ec9fc255042e3a0d79d4	Bacteria	Proteobacteria	Gammaproteobacteria	Xanthomonadales	Xanthomonadaceae			0.999999842
d58153e9f094fa08b0aa8a93eb508da8	Bacteria	Acidobacteria	Solibacteres	Solibacterales	Solibacteraceae			0.745629543
53340c4873862c221f17508dd350a898	Bacteria	Acidobacteria	Acidobacteriia	Acidobacteriales	Acidobacteriaceae			0.992378778
9246607730421bcf63e3b02446845796	Bacteria	Bacteroidetes	[Saprospirae]	[Saprospirales]	Chitinophagaceae			0.856649339
c0052f685417201f6a76467bb53a9418	Bacteria	Actinobacteria	Actinobacteria	Actinomycetales	Micromonosporaceae			0.929068771
5fc3e1fba473d60c0d7c7a19ba67c3e6	Bacteria	Planctomycetes	Planctomycetia	Gemmatales	Gemmataceae	Gemmata		0.999032885
74a095e5cbfde96b3f845ad3879bee4f	Bacteria	Planctomycetes	Planctomycetia	Gemmatales	Gemmataceae			0.999999536
f4d4f4671806daec15d9164e16e9f298	Bacteria	Acidobacteria	Acidobacteriia	Acidobacteriales	Koribacteraceae			0.999998072
bd84c6a85a9ae4a5045d8efc9f6a2335	Bacteria	Planctomycetes	Planctomycetia	Planctomycetales	Planctomycetaceae	Planctomyces		0.999999979
a4590bb4583c9766f4bd7631223f92e2	Bacteria	Actinobacteria	Actinobacteria	Actinomycetales	Nocardioidaceae			0.999931028
2b157a36b99a8672252387196d710253	Bacteria	Acidobacteria	[Chloracidobacteria]	RB41	Ellin6075			1
4f693c1daba81cdead5950c12b85705d	Bacteria	Bacteroidetes	Sphingobacteriia	Sphingobacteriales	Sphingobacteriaceae	Mucilaginibacter	kameinonensis	0.988551396
537fcdda08f4a618294d497d901c0136	Bacteria	Proteobacteria	Alphaproteobacteria	Rhodospirillales	Acetobacteraceae			0.949056939
2607c600a7566f7f731cfada34bb2a05	Bacteria	Proteobacteria	Betaproteobacteria	Burkholderiales	Burkholderiaceae	Burkholderia	andropogonis	0.829153999
77ae9b205337c4f0c27e692d5ac299c9	Bacteria	Proteobacteria	Alphaproteobacteria	Sphingomonadales	Sphingomonadaceae	Sphingomonas		0.977027207
aefbbb1790ab1e862d447b05ff46dc49	Bacteria	Actinobacteria	Actinobacteria	Actinomycetales	Brevibacteriaceae	Brevibacterium		1
f5a2843489681ed6cc4a3943881f45ab	Bacteria	Proteobacteria	Alphaproteobacteria	Rhodospirillales	Rhodospirillaceae			0.994168328
643edb05eb7d576751f1f8ce77e0c8b8	Bacteria	Proteobacteria	Betaproteobacteria	Burkholderiales	Burkholderiaceae	Burkholderia		0.866556589
32ca0891dae0447d270779b1dc3fb380	Bacteria	Firmicutes	Clostridia	Clostridiales				0.999999998
e0fffb563358654bec6cdb1ff7d69f7f	Bacteria	Planctomycetes	Phycisphaerae	WD2101				0.999999999
f7cf346c8e6c27c5cdfd001a9dd91541	Bacteria	Bacteroidetes	[Saprospirae]	[Saprospirales]	Chitinophagaceae			0.941566867
7f71af08ee9db6ad47824f162b2b53a9	Bacteria	Acidobacteria	Acidobacteriia	Acidobacteriales	Acidobacteriaceae			0.999822672
4e1111a3f722c1c9e3d32ff77114692f	Bacteria	Bacteroidetes	Cytophagia	Cytophagales	Cytophagaceae	Spirosoma		0.999999985
6aebd88cc21384c3b89231c9bc879a9a	Bacteria	Bacteroidetes	Cytophagia	Cytophagales	Cytophagaceae	Hymenobacter		0.999999869
d46b648dd3daf53f54fe855f4cb4dcf8	Bacteria	Acidobacteria	Acidobacteriia	Acidobacteriales	Koribacteraceae			0.999994469
8326edf883c78e372c79a02400d5a256	Bacteria	Cyanobacteria	Nostocophycideae	Nostocales	Nostocaceae			0.898757784
7c217637acf3751567666687c0f140a1	Bacteria	Proteobacteria	Alphaproteobacteria	Rhodospirillales	Acetobacteraceae			0.992493813
46c7cddde10841914c6ab785b2012b21	Bacteria	Proteobacteria	Deltaproteobacteria	Myxococcales				0.999829972
087f512bf1aab0966b094e002227733b	Bacteria	Proteobacteria	Deltaproteobacteria	Myxococcales				0.995136151
37ceff6a9c3b1fcdb94696e71965cc14	Bacteria	Proteobacteria	Deltaproteobacteria					0.993142203
1dff4247ded2c7afe55144981754d5a6	Bacteria	Planctomycetes	Planctomycetia	Gemmatales	Isosphaeraceae			0.986970559
59103c925febada590fe78bda888d7cd	Bacteria	Proteobacteria	Gammaproteobacteria	Xanthomonadales	Sinobacteraceae			0.999979615
719458baea125a9907de56d9b8243f1b	Bacteria	Planctomycetes	Planctomycetia	Planctomycetales	Planctomycetaceae	Planctomyces		0.999996959
a0f7d318940977a7c0df125df0032fe6	Bacteria	Proteobacteria	Alphaproteobacteria	Caulobacterales	Caulobacteraceae			0.959045781
e01f459d91bb46725989a299fdb66c0c	Bacteria	Proteobacteria	Alphaproteobacteria	Rhodospirillales	Acetobacteraceae			0.999110856
5930f9eef34b9d755c98563aa46cf751	Bacteria	Proteobacteria	Alphaproteobacteria	Rhodospirillales	Acetobacteraceae			0.994462736
0258fcb76a059aaddc822f4db8348f87	Bacteria	Actinobacteria	Actinobacteria	Actinomycetales	Micromonosporaceae	Micromonospora		0.872022319
587ed01b209e01c80adf87a938dcf10d	Bacteria	Actinobacteria	Actinobacteria	Actinomycetales	Nocardioidaceae	Nocardioides	oleivorans	0.71690816
207ee3e567e47f0e1385d07ea23934cc	Bacteria	Planctomycetes	Planctomycetia	Gemmatales	Gemmataceae			0.999999937
2bba3d3d84e5c77ae9b785f8df50862c	Bacteria	Proteobacteria	Betaproteobacteria	SC-I-84				0.999289893
06ac74bc3a43ffa9072372577efdb220	Bacteria	Proteobacteria	Alphaproteobacteria	Rhodospirillales	Acetobacteraceae			0.986934592
127ef9caaaf537296bca040ba31e59e8	Bacteria	Proteobacteria	Deltaproteobacteria					0.994544527
d4b91cb58a2b480ce870d497d2c997ed	Bacteria	Chloroflexi	Anaerolineae	SBR1031	A4b			0.999993519
cee13de1ae524600c74c07d751e18288	Bacteria	Proteobacteria	Alphaproteobacteria	Sphingomonadales	Sphingomonadaceae			0.999971851
ffb2132248e81ae96cae32f156937275	Bacteria	Cyanobacteria	Chloroplast					0.720695932
08b91495aa0609c63a87393293f7c380	Bacteria	Bacteroidetes	[Saprospirae]	[Saprospirales]	Chitinophagaceae			0.849620218
bc2f0af5291bad703fd0025ffeb1a65a	Bacteria	Planctomycetes	Planctomycetia	Gemmatales	Gemmataceae			0.99996502
e91c15f782441b05bdb3d3e41afd95f8	Bacteria	Proteobacteria	Alphaproteobacteria	Rhizobiales	Methylobacteriaceae	Methylobacterium		0.996800614
36e764a68cdd60f8f906369ef806ad6d	Bacteria	WPS-2						0.999999999
534a53b5952b740841050e9eeb979a6c	Bacteria	Cyanobacteria						0.983862689
f48a1f611db9718c81bbfbd38ab655f3	Bacteria	Firmicutes	Bacilli	Bacillales	Staphylococcaceae	Staphylococcus	succinus	0.792887106
f9aaa97c7cd2e05bc29b7670af9dcd93	Bacteria	Actinobacteria	Thermoleophilia	Solirubrobacterales				0.999814123
4b07a64e75f856f9b494638be6add4ca	Bacteria	Actinobacteria	Actinobacteria	Actinomycetales	Nocardioidaceae			0.994141572
c5411f124c7b809a4316ca31fe5a9e17	Bacteria	Planctomycetes	Planctomycetia	Gemmatales	Isosphaeraceae			0.999902408
1b132f36c7deb16e417e3fd1e771c1a3	Bacteria	Proteobacteria	Alphaproteobacteria	Rhodospirillales	Rhodospirillaceae			0.883646297
8d688328dffd7a3f5413ab5323cb7f7f	Bacteria	Planctomycetes	Planctomycetia	Gemmatales	Isosphaeraceae			0.999936218
c80ff45bfd2e32b0638daaf48c007efe	Bacteria	Acidobacteria	[Chloracidobacteria]	RB41				0.999268752
918b37d682896743279767a22233aa26	Bacteria	Proteobacteria	Alphaproteobacteria	Ellin329				0.999997529
4665a806527877dc308be25adf76ccd6	Bacteria	Bacteroidetes	[Saprospirae]	[Saprospirales]	Chitinophagaceae			0.99976635
b6548782c6348c3622b5402309ebb11d	Bacteria	Acidobacteria	Solibacteres	Solibacterales	Solibacteraceae	Candidatus Solibacter		0.999824469
59de3b546694dde1c33448074a9b4c9c	Bacteria	Proteobacteria	Deltaproteobacteria	Myxococcales				0.997919383
4bccfb7d9cdffc41a45bcf6947ad3540	Bacteria	Proteobacteria	Alphaproteobacteria	Rhodospirillales	Acetobacteraceae			0.936099599
8c32cf7c42b3334a204758886ff206ab	Bacteria	Verrucomicrobia	[Pedosphaerae]	[Pedosphaerales]	auto67			0.999391967
44c282fbe8e4eca4894eadd2dc0896c0	Bacteria	Acidobacteria	Solibacteres	Solibacterales				0.998797749
0b8e32d9a966eafec683129d4d5b7902	Bacteria	Firmicutes	Bacilli	Lactobacillales	Enterococcaceae	Vagococcus		0.999705564
8467cd11427390f3ab5585a29a545ec3	Bacteria	Acidobacteria	Acidobacteriia	Acidobacteriales	Koribacteraceae	Candidatus Koribacter		0.998753386
cb85d56055164b0efbfb9de295940471	Bacteria	Planctomycetes	Planctomycetia	Gemmatales	Isosphaeraceae			0.999985856
45fd5f9e58a8790ff0ed642bce41a965	Bacteria	Verrucomicrobia	[Pedosphaerae]	[Pedosphaerales]	Ellin515			0.999240521
830aa36be05d7dd4c8abbd2d7de5046e	Bacteria	Proteobacteria	Alphaproteobacteria	Sphingomonadales	Sphingomonadaceae	Zymomonas		0.957114284
55b302b6e92c761b10287cc0d03decca	Bacteria	Acidobacteria	Acidobacteriia	Acidobacteriales	Koribacteraceae	Candidatus Koribacter		0.999852589
90d5fdda96af873f9ffa54832cc6ce9a	Bacteria	Bacteroidetes	Sphingobacteriia	Sphingobacteriales	Sphingobacteriaceae			0.899961888
c247f2a63ac42ebdcc47c4c1798da763	Bacteria	Proteobacteria	Deltaproteobacteria	Myxococcales				0.999402442
84357ff392344103af69756393873028	Bacteria	Acidobacteria	Solibacteres	Solibacterales	Solibacteraceae			0.959642437
d4a12db6a72ffc137a20e363a72fde71	Bacteria	Proteobacteria	Alphaproteobacteria	Sphingomonadales	Sphingomonadaceae	Sphingobium		0.99259904
dfb60843fc7163f33a51fc769c709ae0	Bacteria	Planctomycetes	Planctomycetia	Pirellulales	Pirellulaceae	A17		0.999889938
ee0de958d1bd2a72ec2541829357eff0	Bacteria	Actinobacteria	Actinobacteria	Actinomycetales	Intrasporangiaceae			0.713367358
f98ab4cd50a1fd0931c8e5b26f57d4bd	Bacteria	Planctomycetes	Planctomycetia	Gemmatales	Isosphaeraceae			0.992211796
8cde233b4a4a626b046b6f7de837b1e4	Bacteria	WS5						0.999994115
4fead8dc37123f637d2cc2ec2910b6c2	Bacteria	Actinobacteria	Acidimicrobiia	Acidimicrobiales	EB1017			0.999999972
d5b9e3c4f8f33ada7f21d4e10ac9db3d	Bacteria	Planctomycetes	Planctomycetia	Gemmatales	Gemmataceae			0.99985255
3a29552ec17e7185eb51e3b0fc66c93c	Bacteria	Cyanobacteria	Nostocophycideae	Nostocales	Nostocaceae	Nostoc		0.998560109
4352588e9b15c50d7d27ef3cbd737b25	Bacteria	Planctomycetes	Planctomycetia	Pirellulales	Pirellulaceae			0.999999997
876d4a730370dc7c1fffc54bc4f6d52e	Bacteria	Verrucomicrobia	[Spartobacteria]	[Chthoniobacterales]	[Chthoniobacteraceae]			0.999742346
f017e0ec62269cfeb36a733b51bc1f99	Bacteria	Proteobacteria	Alphaproteobacteria	Rhizobiales	Methylocystaceae			0.946568463
de649c3d5e4e4a2545f92c4494604fc4	Bacteria	Proteobacteria	Gammaproteobacteria	Xanthomonadales	Sinobacteraceae			0.999955792
2b1fb6378ab5f00d939df761b6540bf5	Bacteria	Proteobacteria	Alphaproteobacteria	Caulobacterales	Caulobacteraceae			0.961002815
614d8e50b295ee71046d1ec77f9fcaa0	Bacteria	Proteobacteria	Betaproteobacteria	Neisseriales	Neisseriaceae			0.972088054
aba4ce07d05b7c3a440bec90c08a066f	Bacteria	Planctomycetes	Planctomycetia	Gemmatales	Isosphaeraceae			0.999806219
e01ea3eec29c857e08b3ae49cbb52404	Bacteria	Proteobacteria	Alphaproteobacteria	Rhizobiales	Methylocystaceae			0.999865213
1a990c50aee56737d22405b18850c6c5	Bacteria	Proteobacteria	Alphaproteobacteria	Rhodospirillales	Acetobacteraceae			0.917617416
80605b12f7a44c2e999ce101cd3abb72	Bacteria	Actinobacteria	Actinobacteria	Actinomycetales	Frankiaceae			0.999312821
ad5c24867bd7409f7102cc5447a94d7e	Bacteria	Actinobacteria	Actinobacteria	Actinomycetales	Mycobacteriaceae	Mycobacterium		0.968331862
09e8352ee817c51880ec4e9a25e5463c	Bacteria	Proteobacteria	Betaproteobacteria	Burkholderiales	Comamonadaceae			0.996443002
ab9b9868e8d08984c6decd1731eecd9b	Bacteria	Acidobacteria	Acidobacteriia	Acidobacteriales	Acidobacteriaceae	Granulicella	aggregans	0.883707422
e9623990b7979034664dafad3d375df2	Bacteria	Actinobacteria	Actinobacteria	Actinomycetales	Frankiaceae			0.997544421
a5f4140a0cd061ae97e65fea98bbdd5d	Bacteria	Proteobacteria	Alphaproteobacteria	Rhizobiales	Methylobacteriaceae	Methylobacterium		0.744659934
1c9e2bc12fd8de7a54fb0138dcd55edb	Bacteria	Proteobacteria	Alphaproteobacteria	Rhodospirillales	Acetobacteraceae			0.954812278
264263e130f5c771846541494a938e6d	Bacteria	Planctomycetes	Planctomycetia	Planctomycetales	Planctomycetaceae	Planctomyces		0.999999944
4bd6b203a05c22000ec0c52ad7e3e0e4	Bacteria	Proteobacteria	Alphaproteobacteria	Sphingomonadales	Sphingomonadaceae	Sphingomonas	wittichii	0.996200494
53720e2d66b8d982895a4ffc43886b9f	Bacteria	FBP						0.999988683
42c890524e0078135dce2af1bc91bfb3	Bacteria	Proteobacteria	Alphaproteobacteria	Rhodospirillales	Acetobacteraceae			0.999999411
50ebdd93fa45409ce2c70eabe8b4a770	Bacteria	Proteobacteria	Alphaproteobacteria	Rhodospirillales	Acetobacteraceae			0.893548223
f593be5563654f2fd15128dccad10c31	Bacteria	Acidobacteria	Solibacteres	Solibacterales	Solibacteraceae			0.998466702
bf8144aac6a30e6695ad6bf8f49131ab	Bacteria	Proteobacteria	Alphaproteobacteria	Sphingomonadales	Sphingomonadaceae	Sphingomonas		0.995608251
047588e79fc9c1e5f9db4470ff6cd969	Bacteria	Proteobacteria	Alphaproteobacteria	Rhodospirillales	Acetobacteraceae			0.999152345
b3fda9c6a21907473492119464d71bba	Bacteria	Proteobacteria	Alphaproteobacteria	Rhizobiales	Methylocystaceae			0.834543555
1098295a57de232772da37e524323a3b	Bacteria	Bacteroidetes	Cytophagia	Cytophagales	Cytophagaceae	Hymenobacter		0.999999981
4743aa1d9a813cdf013484a317b377a1	Bacteria	Acidobacteria	Acidobacteriia	Acidobacteriales	Acidobacteriaceae			0.96850157
61bc30aaa438c52a5a505a359456b1b3	Bacteria	Proteobacteria	Alphaproteobacteria	Caulobacterales	Caulobacteraceae			0.925846219
b0e490266bc9db2c017dda047b2da092	Bacteria	Proteobacteria	Alphaproteobacteria	Sphingomonadales	Sphingomonadaceae	Sphingomonas		0.85432031
02f57cc5620217ae2b7bc2fbee654653	Bacteria	Acidobacteria	DA052	Ellin6513				0.999999993
634e5e1e781df7273b9e0589d9725090	Bacteria	Bacteroidetes	Cytophagia	Cytophagales	Cytophagaceae	Hymenobacter		0.999999996
67f3ebd5efe65c9ea7ca37fc40b8c34f	Bacteria	Actinobacteria	Actinobacteria	Actinomycetales	Micrococcaceae			0.999997514
0927f7df084072c2351d1047a413d28b	Bacteria	Actinobacteria	Actinobacteria	Actinomycetales				0.999999883
e07a3dc4c2c97e3f1df69a26925b99bc	Bacteria	Acidobacteria	Acidobacteriia	Acidobacteriales	Acidobacteriaceae			0.92339338
6f3baf823b3628362c0daa4d6af9673c	Bacteria	Planctomycetes	Planctomycetia	Gemmatales	Isosphaeraceae	Nostocoida	limicola III	0.73123939
acf9b83cf6d12fc9a93973487d927b61	Bacteria	Proteobacteria	Betaproteobacteria	Burkholderiales	Burkholderiaceae	Burkholderia		0.903496484
18924a9e8bdd0ed4c61e53ee0cb082c1	Bacteria	Bacteroidetes	Cytophagia	Cytophagales	Cytophagaceae	Hymenobacter		0.999999993
b3bc2582b1fbf7e79788fd75ceb37422	Bacteria	Proteobacteria	Alphaproteobacteria	Rhodospirillales	Acetobacteraceae			0.778839029
9d8d2ccc2c74d35a8a65f236afbd875f	Bacteria	Actinobacteria	Actinobacteria	Actinomycetales	Micromonosporaceae			0.999999758
daf43ea4c9bb6665c84105c0d71bd7bb	Bacteria	Proteobacteria	Alphaproteobacteria	Rhodospirillales	Acetobacteraceae			0.842518107
aaef9d6aaa63b63bc1fb31d951197e74	Bacteria	Proteobacteria	Betaproteobacteria	Burkholderiales	Comamonadaceae			0.947522191
15b11a344909da65f842bb900f6fae98	Bacteria	Actinobacteria	Actinobacteria	Actinomycetales	Kineosporiaceae			0.999030704
bce5625cd3233b6fb884c3481af5f04c	Bacteria	Proteobacteria	Alphaproteobacteria	Sphingomonadales	Sphingomonadaceae	Sphingomonas		0.958989776
3aaf035a3e36ade99e8e5644d2b271ab	Bacteria	Proteobacteria	Alphaproteobacteria	Rhizobiales	Methylobacteriaceae	Methylobacterium	komagatae	0.927669637
7f7b5783c31cd2a82ce3e1edf3ff9218	Bacteria	Actinobacteria	Actinobacteria	Actinomycetales	Sporichthyaceae			0.740393431
91bc17674fe9e7cf2b05ab230330c6c8	Bacteria	Proteobacteria	Gammaproteobacteria	Xanthomonadales	Sinobacteraceae			0.999996386
16e3ece67cb935863da440acf4c888f7	Bacteria	Proteobacteria	Alphaproteobacteria	Rhizobiales	Methylocystaceae			0.999638363
8b8d4b8153da0988474ccc5b6383f6b8	Bacteria	Proteobacteria	Alphaproteobacteria	Rhizobiales	Phyllobacteriaceae	Mesorhizobium		0.99224479
ba0c0fd51946b20a49704c1f4be79cc5	Bacteria	Actinobacteria	Actinobacteria	Actinomycetales	Intrasporangiaceae			0.999995868
052661c541df20f84c8f9985a1a66e10	Bacteria	Chloroflexi	Ktedonobacteria	Thermogemmatisporales	Thermogemmatisporaceae			0.999985106
a1ff6d73f8bfebe4cf218026053cc1b6	Bacteria	Actinobacteria	Actinobacteria	Actinomycetales	Microbacteriaceae	Salinibacterium		0.725984291
c7fb23c9ba29912badefae2970028a20	Bacteria	Actinobacteria	Actinobacteria	Actinomycetales	Micrococcaceae	Arthrobacter		0.945826012
c58057ae484c4f4ddd645d9093568f4d	Bacteria	Actinobacteria	Actinobacteria	Actinomycetales	Pseudonocardiaceae	Pseudonocardia		0.988829796
b99c1a8d0707912e1b2b4153ce0d44cd	Bacteria	Proteobacteria	Alphaproteobacteria	Rhizobiales	Methylocystaceae			0.978101727
1b9cdd5323194c7722a3158718ef9b38	Bacteria	Proteobacteria	Alphaproteobacteria	Rhodospirillales	Acetobacteraceae			0.999588843
28427bdab8dd12479945b71e74489317	Bacteria	Proteobacteria	Gammaproteobacteria	Xanthomonadales	Sinobacteraceae			0.997215675
41ee910d2ab86dd61062cecacac1cab4	Bacteria	Acidobacteria	Acidobacteriia	Acidobacteriales	Acidobacteriaceae	Edaphobacter		0.830118221
584fd25acd2c58806ca46c00b04ec9e7	Bacteria	Acidobacteria	Acidobacteriia	Acidobacteriales	Koribacteraceae			0.999999834
418ef60296c0dfe35d647bab750bd02f	Bacteria	Proteobacteria	Deltaproteobacteria	Myxococcales				0.999639973
09310c094e09f22b904f6c60a992045a	Bacteria	Proteobacteria	Alphaproteobacteria	Rhizobiales	Methylocystaceae			0.996249268
3cb180905280a5549e257f2e67499981	Bacteria	Planctomycetes	Planctomycetia	Gemmatales	Isosphaeraceae			0.999810087
39af87e5ed71ef8651a2184e56f4f99c	Bacteria	Proteobacteria	Alphaproteobacteria	Rhizobiales	Bradyrhizobiaceae	Bosea	genosp.	0.996286835
625ebd11313bcf3ba4651a13dbbf650d	Bacteria	Planctomycetes	Planctomycetia	Planctomycetales	Planctomycetaceae	Planctomyces		0.999999895
6bd47a491afe58c9c1d9d8c339bb4bea	Bacteria	Proteobacteria	Alphaproteobacteria	Rhizobiales	Methylocystaceae			0.994732124
2fc37c7c4bc9e436c79a96fa34266188	Bacteria	Acidobacteria	DA052	Ellin6513				1
7fea439b113e1866ac6df6f912140ba5	Bacteria	Proteobacteria	Alphaproteobacteria	Caulobacterales	Caulobacteraceae			0.995346824
b8b001b64ed306be1cb0249ae7853f83	Bacteria	Bacteroidetes	[Saprospirae]	[Saprospirales]	Chitinophagaceae			0.999999987
aebd54a3f67cc13dcc9269ed2e5943d0	Bacteria	Actinobacteria	Actinobacteria	Actinomycetales	Pseudonocardiaceae	Pseudonocardia	halophobica	0.86613633
5df0b93d3b9dbf715a3531f2cc9261cd	Bacteria	Bacteroidetes	Flavobacteriia	Flavobacteriales	[Weeksellaceae]	Chryseobacterium		0.999995944
9f7089dd1a20decb3e451d86d478b6ac	Bacteria	Cyanobacteria	Chloroplast	Streptophyta				0.999999972
208f3bca26b894cdc2df5e1cf583eec3	Bacteria	Proteobacteria	Betaproteobacteria	Burkholderiales	Comamonadaceae	Limnohabitans	curvus	0.824342544
df3f8cdac76c62baa98469c33b82d8df	Bacteria	Proteobacteria	Gammaproteobacteria	Enterobacteriales	Enterobacteriaceae	Morganella	morganii	0.733143347
56bb1aa1f4f8a6723f9b3d14130d6a21	Bacteria	Proteobacteria	Alphaproteobacteria	Rickettsiales				0.997219015
8df4fe4780d4cd1f151d56a0f5a1c31e	Bacteria	Proteobacteria	Betaproteobacteria	Burkholderiales	Burkholderiaceae	Burkholderia	andropogonis	0.999706363
0f0c741eeebdb89289460115e9430f1a	Bacteria	Proteobacteria	Gammaproteobacteria	Enterobacteriales	Enterobacteriaceae			0.99999997
4211f71feb04bec066b2904b8061cf18	Bacteria	Firmicutes	Clostridia	Clostridiales	Peptostreptococcaceae	[Clostridium]	bifermentans	0.996259977
373ac0feb9ad2ee231f14f336a8bf7bc	Bacteria	Actinobacteria	Actinobacteria	Actinomycetales	Cellulomonadaceae	Cellulomonas		0.982414639
ac5386925e409bb571347728654c3d9f	Bacteria	Proteobacteria	Alphaproteobacteria	Rickettsiales	Rickettsiaceae	Rickettsia	Rickettsia endosymbiont of Deronectes platynotus	0.948162367
9f1b3a703dd205ef15f44f1ccfcc19fb	Bacteria	Firmicutes	Clostridia	Clostridiales	Clostridiaceae	Clostridium		0.979531199
8699b0399303107db031abc25dab6cfd	Bacteria	Proteobacteria	Betaproteobacteria	Burkholderiales	Comamonadaceae	Rhodoferax		0.938881471
459f12c6ce816226d47e077b983807c5	Bacteria	Proteobacteria	Alphaproteobacteria	Rickettsiales	mitochondria			1
2bb6702a2e48bdcde29f8d09132dbe34	Bacteria	Proteobacteria	Alphaproteobacteria	Rhizobiales				0.978746689
af9c485eb4430ec418a89ea4557d3613	Bacteria	Actinobacteria	Actinobacteria	Actinomycetales	Microbacteriaceae			0.99999229
9b5a5e634022da480365d9a7cc2718bc	Bacteria	Acidobacteria	Acidobacteriia	Acidobacteriales	Acidobacteriaceae	Edaphobacter		0.999926108
9c7e9520e98b165083623e0e1a7b5e66	Bacteria	Proteobacteria	Gammaproteobacteria	Pseudomonadales	Moraxellaceae	Perlucidibaca		0.99999508
4e618f6a91cb88a6443ab450d9f8e77a	Bacteria	Proteobacteria	Alphaproteobacteria	Rhizobiales	Hyphomicrobiaceae			0.911012538
d36a31e60f59187e8dc01796eb39e373	Bacteria	Proteobacteria	Gammaproteobacteria	Pseudomonadales	Pseudomonadaceae	Pseudomonas		0.857550153
c9d07a89bcd7f7269ddab91787de4194	Bacteria	Proteobacteria	Deltaproteobacteria	Myxococcales				0.992371195
5b3536c0eef4dd4ed15bf8925741710f	Bacteria	Verrucomicrobia	[Pedosphaerae]	[Pedosphaerales]	auto67			0.999967046
9578332f7b0ba3eeb6a4160655c0aa73	Bacteria	Proteobacteria	Alphaproteobacteria	Rhizobiales	Hyphomicrobiaceae	Hyphomicrobium		0.95924185
2bb1dfaac25e50987a3c503e1224a279	Bacteria	Proteobacteria	Alphaproteobacteria	Rhizobiales	Hyphomicrobiaceae			0.916828056
323bf91c1d0771fe5bae2f000ac90eed	Bacteria	Proteobacteria	Alphaproteobacteria	Rickettsiales	mitochondria	Saprolegnia	ferax	0.999999996
d0300b0f0d268334106b88660ab2cd9b	Bacteria	Proteobacteria	Gammaproteobacteria	Xanthomonadales	Xanthomonadaceae	Stenotrophomonas	retroflexus	0.924270178
3f33ee85d4f57ffab41569d824c03510	Bacteria	Acidobacteria	Acidobacteriia	Acidobacteriales	Koribacteraceae			0.999986305
85ffe0cb9e807b92eeaada5f3c99de8e	Bacteria	Proteobacteria	Alphaproteobacteria	Rhizobiales	Rhizobiaceae	Agrobacterium	sullae	0.926339831
c02df72918eba904b2d1b3ac3ddb0d58	Bacteria	Proteobacteria	Alphaproteobacteria	Rhizobiales	Hyphomicrobiaceae	Hyphomicrobium		0.809348106
53f329c6d7e31f76cd9170b4704095a5	Bacteria	Proteobacteria	Alphaproteobacteria					0.999337416
81a935a5aa8bcf5fe436d0e822b8e052	Bacteria	Actinobacteria	Actinobacteria	Actinomycetales	Micrococcaceae	Arthrobacter	woluwensis	0.997582525
396bcddec8484506988e53db6904c713	Bacteria	Acidobacteria	Acidobacteriia	Acidobacteriales	Koribacteraceae	Candidatus Koribacter		0.998589872
5e6217476cf672e348c8ad9127743a47	Bacteria	Proteobacteria	Alphaproteobacteria	Sphingomonadales	Sphingomonadaceae	Novosphingobium		0.871640551
0a2e138059ddcbc74908f49a145d3ed7	Bacteria	Proteobacteria	Alphaproteobacteria	Rhizobiales	Hyphomicrobiaceae	Rhodoplanes		0.992610108
35d3515219127c3120b39dff6e817760	Bacteria	Armatimonadetes	[Fimbriimonadia]	[Fimbriimonadales]	[Fimbriimonadaceae]	Fimbriimonas		0.999950748
17bb98c5fdd6cbef0dcf38412f8e9877	Bacteria	Verrucomicrobia	[Spartobacteria]	[Chthoniobacterales]	[Chthoniobacteraceae]	DA101		0.999999569
306d425d43fecaddb4ea5af1cc34ef98	Bacteria	Proteobacteria	Betaproteobacteria	Burkholderiales	Comamonadaceae	Aquabacterium		0.911738302
a9c0b3baf4055f96d0ec30badceed93f	Bacteria	Verrucomicrobia	[Spartobacteria]	[Chthoniobacterales]	[Chthoniobacteraceae]	Ellin506		0.999283851
a141e02be45b9fd5818a9b6a9378cbec	Bacteria	Proteobacteria	Betaproteobacteria	A21b	EB1003			0.999999979
f216fe272072eb1087e7136d8ae6d788	Bacteria	Proteobacteria	Gammaproteobacteria	Xanthomonadales	Sinobacteraceae	Nevskia	ramosa	0.999958845
3fffde072b13a363394b2a30b6dff500	Bacteria	Actinobacteria	Actinobacteria	Actinomycetales	Frankiaceae			0.866118427
e932f0bc7b9bdde719eae9f0a5372cea	Bacteria	Acidobacteria	Acidobacteriia	Acidobacteriales	Acidobacteriaceae			0.994807416
fbd8d763fffc4151250c6276a7f7f2fe	Bacteria	Planctomycetes	Phycisphaerae	WD2101				0.999999968
0d57b4e9b264c6f740ba1832a72de0c9	Bacteria	Planctomycetes	Planctomycetia	Gemmatales	Isosphaeraceae			0.999470949
c0525703751e10bc73c91b217047ceac	Bacteria	Verrucomicrobia	[Spartobacteria]	[Chthoniobacterales]	[Chthoniobacteraceae]			0.862022738
0a5d3eddfd4c76ee849ccdde1925e7f7	Bacteria	Chloroflexi	Ellin6529					1
e705257f7caa1fda81fb94676f50d266	Bacteria	Planctomycetes	Planctomycetia	Pirellulales	Pirellulaceae	A17		0.969904273
95bec3db78e17bc965039574f93b9cc4	Bacteria	Proteobacteria	Gammaproteobacteria	Pseudomonadales	Moraxellaceae			0.999150751
bbb24294b0c33ed6c3e590a975f49307	Bacteria	Proteobacteria	Alphaproteobacteria	Rhizobiales	Hyphomicrobiaceae	Rhodoplanes		0.987230539
3545b9f02be117d51dfb757d0ea6dbb8	Bacteria	Acidobacteria	Solibacteres	Solibacterales	Solibacteraceae	Candidatus Solibacter		0.999993892
f12e3f857da04f53169a1b518923bc6f	Bacteria	Actinobacteria	Thermoleophilia	Solirubrobacterales	Conexibacteraceae			0.999331014
11678166a6f9ecd877c478fa4a349ca1	Bacteria	Actinobacteria	Actinobacteria	Actinomycetales				0.996573872
6cf653c528925874ca4c6ffb7ec1e837	Bacteria	Proteobacteria	Gammaproteobacteria	Xanthomonadales	Sinobacteraceae			0.999530012
eb5fe00c1a62915ce60aafd87954a13a	Bacteria	Acidobacteria	Solibacteres	Solibacterales				0.999566942
2e01ac70f778084b7c10fa87cc41351e	Bacteria	Planctomycetes	Planctomycetia	Gemmatales	Gemmataceae			0.99999319
9a004ba0acdf7164175c371b9afa2db9	Bacteria	Proteobacteria	Gammaproteobacteria	Pseudomonadales	Moraxellaceae	Alkanindiges		0.799825958
8bb235ddbffd5d5f704a670259ff46f3	Bacteria	Actinobacteria	Actinobacteria	Actinomycetales	Intrasporangiaceae			0.999976885
49988a7879fe068d77edfeb38d8ee65d	Bacteria	Proteobacteria	Alphaproteobacteria	Rickettsiales				0.997294142
b66f729260b8b9e1ab31750b8f7414e8	Bacteria	Actinobacteria	Actinobacteria	Actinomycetales	Microbacteriaceae			0.999995003
6000501dd85d0b68887a6fc2c2eb6615	Bacteria	Acidobacteria	Solibacteres	Solibacterales	Solibacteraceae			0.952113032
ec6cd5ca5a8a2a255d703a59b80829ec	Bacteria	Proteobacteria	Gammaproteobacteria	Xanthomonadales	Sinobacteraceae			0.999953576
9db062ca888a697b2de2f7fef85c3c91	Bacteria	Proteobacteria	Alphaproteobacteria	Rhizobiales	Hyphomicrobiaceae	Rhodoplanes		0.997123698
3721e67df98157d6fe027e22a1bf4ebf	Bacteria	Actinobacteria	Actinobacteria	Actinomycetales	Frankiaceae			0.999454661
7147605ff9fef576fbe4ab8f2f913ae7	Bacteria	Proteobacteria	Betaproteobacteria	Methylophilales	Methylophilaceae			0.997577953
c9f19e0efedffd91cfba6ecc9bb816a2	Bacteria	Verrucomicrobia	Opitutae	Opitutales	Opitutaceae	Opitutus		0.999746901
935c4a2c8c0717ed4db96787541d7f7f	Bacteria	Proteobacteria	Betaproteobacteria	Burkholderiales				0.986770757
86faa56169e4503978442fa2e3c74824	Bacteria	Planctomycetes	Planctomycetia	Pirellulales	Pirellulaceae			0.999956845
68fc781b942aff1e5db700b2232378a2	Bacteria	Actinobacteria	Acidimicrobiia	Acidimicrobiales	EB1017			0.999977915
96e8be8e5d1a39a070ebb872cecebd8f	Bacteria	Proteobacteria	Alphaproteobacteria	Caulobacterales	Caulobacteraceae			0.700623142
adaa1aa142e7c77571dedfa5b7d3b736	Bacteria	Planctomycetes	Planctomycetia	Gemmatales	Gemmataceae	Gemmata		0.995108206
3067f6c3adf7e9b70773e390ac350a88	Bacteria	Acidobacteria	Acidobacteriia	Acidobacteriales	Acidobacteriaceae			0.941600299
a364f048aa1f3f2ec5ed372473c68f5f	Bacteria	Proteobacteria	Deltaproteobacteria	Myxococcales	Polyangiaceae			0.734848961
04b42ebf85efe826bbdefe0cf50481e1	Bacteria	Acidobacteria	Acidobacteriia	Acidobacteriales	Acidobacteriaceae	Granulicella	sapmiensis	0.945880029
b6d98c0e54a5853b17ec6e42e2a12cc6	Bacteria	Planctomycetes	Planctomycetia	Gemmatales	Gemmataceae	Gemmata		0.997861742
291dd45ff6511bb12aadb6758d183118	Bacteria	Planctomycetes	OM190	agg27				0.994558623
6d8558e55263a88da8d6fa0edfd0bfc8	Bacteria	Planctomycetes	Planctomycetia	Gemmatales	Gemmataceae			0.897554907
be772a87e4b81e608015deaf858d2d14	Bacteria	Planctomycetes	Planctomycetia	Planctomycetales	Planctomycetaceae	Planctomyces		0.999999952
c093766be7cb6ee22e474a6c144079a4	Bacteria	Proteobacteria	Alphaproteobacteria	Sphingomonadales				0.797060747
8dacf2b1bcd234fd898f17425f08a962	Bacteria	Proteobacteria	Alphaproteobacteria	Rhodospirillales	Rhodospirillaceae			0.999962216
f86afdcf755e429a93cfb31315786677	Bacteria	Actinobacteria	Actinobacteria	Actinomycetales	Promicromonosporaceae	Cellulosimicrobium		0.728768909
dfd5b00237b3595dfd2e9a4d0d6fa300	Bacteria	Acidobacteria	Acidobacteriia	Acidobacteriales	Acidobacteriaceae			0.999728783
0746037df9bcf739285e33e3b5dc1f2d	Bacteria	Proteobacteria	Betaproteobacteria	Burkholderiales	Comamonadaceae			0.999979398
13e8391cf549367d03dd4d52839da4e8	Bacteria	Actinobacteria	Thermoleophilia	Solirubrobacterales	Conexibacteraceae			0.994991887
7f94d810cbb7a2ed2c0f479293e36e55	Bacteria	Actinobacteria	Thermoleophilia	Solirubrobacterales				0.9999999
4f250facbcb1d1490c94bfc3b24bb8aa	Bacteria	Proteobacteria	Alphaproteobacteria	Rhizobiales	Methylocystaceae			0.99183322
f706ff87aec4da778222803f262e97f0	Bacteria	Proteobacteria	Alphaproteobacteria	Rhodospirillales	Acetobacteraceae			0.981396131
8b8a6ea2cc6be0d5a753f2a9d0d31c27	Bacteria	Planctomycetes	Planctomycetia	Gemmatales	Isosphaeraceae			0.999031704
3a767b16ca80f3207f8807b3c37e922c	Bacteria	Proteobacteria	Alphaproteobacteria	Rhodospirillales	Rhodospirillaceae			0.998140844
f132a843b37de71c6805964a6498e581	Bacteria	Planctomycetes	Phycisphaerae	WD2101				1
d1b0c961bbea9999dbd79bfa3fe17c24	Bacteria	Acidobacteria	Acidobacteria-6	iii1-15				0.99483676
2edb7137c3bb6de6e29ae938f2e211c4	Bacteria	Proteobacteria	Deltaproteobacteria	Myxococcales	Haliangiaceae			0.999997832
09baaff8a6e4afdbcb8be8b88a3fcb0e	Bacteria	Verrucomicrobia	Opitutae	Opitutales	Opitutaceae	Opitutus		0.943485061
9464194a1d455b7aac8797481ef5c2fe	Bacteria	Planctomycetes	Planctomycetia	Gemmatales	Gemmataceae			0.99999741
56eed05cc6037ea03d72f2f9eefce996	Bacteria	Firmicutes	Bacilli	Bacillales				0.999968466
b6d553d355f4afcb7f2dc5658803768c	Bacteria	Bacteroidetes	Cytophagia	Cytophagales	Cytophagaceae			0.999611967
f082a36e25380137abe897d12843cd76	Bacteria	Proteobacteria	Alphaproteobacteria	Rhodospirillales	Acetobacteraceae			0.981079335
074eb4065cf24288096ca8e8b0cdeed3	Bacteria	Proteobacteria	Alphaproteobacteria	Rhodospirillales	Rhodospirillaceae			0.998183104
a4b3535e26f23becdb6e3ca0686f8ab4	Bacteria	Proteobacteria	Betaproteobacteria	SC-I-84				0.99954034
32a2a3a593031286ea182840bd6f8837	Bacteria	Planctomycetes	Planctomycetia	Gemmatales	Gemmataceae			0.999999917
816f5e3b5134b67e4d951afe442f63ba	Bacteria	Planctomycetes	Planctomycetia	Gemmatales	Isosphaeraceae			0.93928748
7ec620abfc109aa1658fd14c8841b2d2	Bacteria	Actinobacteria	Thermoleophilia	Solirubrobacterales				0.999999999
d6a2509e637e043990e8044527240d16	Bacteria	Proteobacteria	Alphaproteobacteria	Rhizobiales	Hyphomicrobiaceae	Hyphomicrobium		0.951047629
9d508b43e856f7125e9357627b7d877f	Bacteria	Proteobacteria	Alphaproteobacteria					0.961481282
87f984f51f37000e25c31a90203dd737	Bacteria	Proteobacteria	Deltaproteobacteria	Myxococcales				0.996732516
03bee0836e7a6cf629b6a6e28241f9a8	Bacteria	Armatimonadetes	Armatimonadia	Armatimonadales	Armatimonadaceae			0.981845942
2a6eaca09b6aa322046722042934f300	Bacteria	Planctomycetes	Planctomycetia	Gemmatales	Gemmataceae	Gemmata		0.999774438
9f5935eea72a2acd7a536838fec84de0	Bacteria	Proteobacteria	Deltaproteobacteria	Syntrophobacterales	Syntrophobacteraceae			0.999998811
6d65dc08592694be064ce2540a6b3142	Bacteria	Acidobacteria	DA052	Ellin6513				1
500d9eb67e083a5045a225f5858505dd	Bacteria	Actinobacteria	Actinobacteria	Actinomycetales	Frankiaceae			0.973531034
6326c344628ca5e7cb0c2effea6fd759	Bacteria	Proteobacteria	Deltaproteobacteria	Myxococcales				0.99984408
7a94c10d4155d91dc2343b1fbd38bfbe	Bacteria	Verrucomicrobia	[Pedosphaerae]	[Pedosphaerales]	auto67			0.999511447
15c5d396238f4ccfd8097ed98d51b0f6	Bacteria	Proteobacteria	Alphaproteobacteria	Rhizobiales	Methylocystaceae			0.999504112
304f1110e49cf9e961f5d7303bfc3b3f	Bacteria	Proteobacteria	Gammaproteobacteria	Xanthomonadales	Sinobacteraceae			0.999990205
9a8bafa893128ab9dc3ac19a0091f9ee	Bacteria	Actinobacteria	Acidimicrobiia	Acidimicrobiales				0.99465104
3384792fb6cd48f7787b0d35e48967c5	Bacteria	Proteobacteria	Alphaproteobacteria	Rhizobiales	Hyphomicrobiaceae	Hyphomicrobium		0.998050649
a499854fc355af38fff8efd074d494c3	Bacteria	Proteobacteria	Betaproteobacteria	IS-44				0.999963344
63580a05a05387702a5d031e56a89c93	Bacteria	Planctomycetes	Planctomycetia	Gemmatales	Gemmataceae			0.999995454
c600d37ab7228435d773b323b8c32259	Bacteria	Proteobacteria	Deltaproteobacteria	Myxococcales				0.993327845
5511787f3f80340631bf14cd6d83b772	Bacteria	Chloroflexi	Ktedonobacteria	TK10				0.987363001
bd3bf8f0b54e1fc6174ea343eb3e21e7	Bacteria	Proteobacteria	Gammaproteobacteria	Xanthomonadales	Sinobacteraceae			0.999990525
d7466ab97edf938c5ed46f6bb1649b60	Bacteria	Proteobacteria	Alphaproteobacteria	Rickettsiales	mitochondria			1
fe5f5bf1f0b38f50fe320a73f1945fdb	Bacteria	Proteobacteria	Betaproteobacteria	Burkholderiales	Comamonadaceae	Ramlibacter		0.762676147
ea3f22ee30f87567ddafb805d166f925	Bacteria	Actinobacteria	Actinobacteria	Actinomycetales	Frankiaceae			0.999511637
00957316497fc8342d227db7387d591a	Bacteria	Acidobacteria	Acidobacteriia	Acidobacteriales	Acidobacteriaceae			0.996560618
5d2e19a3634feb21f4d34fd385084b1e	Bacteria	Proteobacteria	Alphaproteobacteria	Rhodospirillales	Acetobacteraceae			0.997358883
2d5b528d19afa8b0a8a409a5d8a4cf97	Bacteria	Proteobacteria	Alphaproteobacteria	Sphingomonadales	Sphingomonadaceae	Novosphingobium		0.957421411
590cbe7a9ebe850169610a8c67807905	Bacteria	Proteobacteria	Alphaproteobacteria	Rhodospirillales	Acetobacteraceae			0.996682042
d37a55f80061133ba3fde6b0ba7bd3f3	Bacteria	Proteobacteria	Alphaproteobacteria	Rhizobiales	Methylocystaceae			0.997296999
e8f228e12fd8259ca3f5c3577676f69c	Bacteria	Proteobacteria	Alphaproteobacteria	Sphingomonadales	Sphingomonadaceae			0.918964502
4939f49cb51820db4ff687c33a60628c	Bacteria	Proteobacteria	Alphaproteobacteria	Rhodospirillales	Rhodospirillaceae			0.995299792
8ed3118051f33b7e23ea30b0647a9406	Bacteria	Proteobacteria	Alphaproteobacteria	Rhizobiales	Hyphomicrobiaceae	Pedomicrobium		0.984033314
5f94f35db4a06e9238ff6b33acca5fe1	Bacteria	Proteobacteria	Alphaproteobacteria	Rhodospirillales	Rhodospirillaceae	Reyranella	massiliensis	0.994596341
811db529ef8ad91630ded947aeeb929c	Bacteria	Planctomycetes	Planctomycetia	Gemmatales	Gemmataceae			0.957594575
c34ca9d326c7f6e872e38eba62cc178d	Bacteria	Bacteroidetes	Cytophagia	Cytophagales	Cytophagaceae			0.999371362
a7ebbfba4d8ebb92d444902a13684d19	Bacteria	Bacteroidetes	[Saprospirae]	[Saprospirales]	Chitinophagaceae			0.999999995
409bfdc8b249b3b10ec6dd85b403388d	Bacteria	Armatimonadetes	[Fimbriimonadia]	[Fimbriimonadales]	[Fimbriimonadaceae]	Fimbriimonas		0.999785422
0d28297e923e60ba08b0a4827d26e5ad	Bacteria	Proteobacteria	Betaproteobacteria	Ellin6067				0.999996209
f4a76a994aa4ddf765343fc582a8d98a	Bacteria	Proteobacteria	Betaproteobacteria	Burkholderiales	Burkholderiaceae	Burkholderia		0.990781371
6d5068672058382d7193a0dc0ae49ca7	Bacteria	Verrucomicrobia	Opitutae	Opitutales	Opitutaceae			0.999995936
50eaef554dab9054c1b3ec615b3ed866	Bacteria	Chloroflexi	Chloroflexi	AKIW781				0.998137407
7fd103b3c7064fcbe1a5f5bc6cafd758	Bacteria	Proteobacteria	Alphaproteobacteria					0.999706981
2401a7bc6f223bdb8df00c441e75fe91	Bacteria	Proteobacteria	Betaproteobacteria	Burkholderiales				0.994721704
e251c362259909fd27dda5c6170ca64e	Bacteria	Firmicutes	Bacilli	Bacillales	Planococcaceae			0.947653916
1ec8db1484ea3d01e949f5c59931d78a	Bacteria	Actinobacteria	Acidimicrobiia	Acidimicrobiales				0.999989188
1ecc4b0e497b5c474f8fb34f1606a413	Bacteria	Proteobacteria	Alphaproteobacteria	Rhizobiales	Methylocystaceae			0.994844963
ecdc7ca9db32ee452d86c68ed586d6fe	Bacteria	Acidobacteria	Acidobacteriia	Acidobacteriales	Koribacteraceae			0.99999999
45e355abf88e6baa7d1783a6b17a0262	Bacteria	Chloroflexi	Anaerolineae	SBR1031	A4b			0.999998905
af9f2226d562319c3c6ccde239b268f8	Bacteria	Verrucomicrobia	[Pedosphaerae]	[Pedosphaerales]	[Pedosphaeraceae]	Pedosphaera		0.999738125
6d25f4b703faba3320d6d4bdb60d9780	Bacteria	Acidobacteria	Acidobacteriia	Acidobacteriales	Koribacteraceae			0.999999903
7f7101ceb757a3da6db9513160a3fce4	Bacteria	Actinobacteria	Actinobacteria	Actinomycetales	Cellulomonadaceae	Cellulomonas	xylanilytica	0.797068428
ea8d1774eeab517927d39ff3a8e68f8c	Bacteria	Proteobacteria	Alphaproteobacteria	Rhizobiales	Methylocystaceae			0.980866037
64eb418eee008477c89d1f4413ff6fc3	Bacteria	Proteobacteria	Betaproteobacteria	Methylophilales	Methylophilaceae			0.943939611
920ab1700491c01dff899054d20a6670	Bacteria	Cyanobacteria	Chloroplast					0.705237746
c2143739283a80ff1691a7bbae39db6c	Bacteria	Proteobacteria	Alphaproteobacteria	Rhodospirillales	Acetobacteraceae			0.97868409
ba79ab4a3c7b6c8137e864dec64055ae	Bacteria	Spirochaetes	[Leptospirae]	[Leptospirales]	Leptospiraceae	Turneriella		1
4369e566ec9538f78ba4847a5b5d5dd5	Bacteria	Proteobacteria	Betaproteobacteria	A21b	EB1003			0.99999548
3347960da01fd242147abebaab307e33	Bacteria	Bacteroidetes	Cytophagia	Cytophagales	Cytophagaceae			0.999644419
f0bfc6ac5b9636c0fcb55f05b36b8a2e	Bacteria	Proteobacteria	Betaproteobacteria	SC-I-84				0.999760189
d312f447a463c492967884fa1d4e97bb	Bacteria	Acidobacteria	Acidobacteriia	Acidobacteriales	Koribacteraceae			0.999999973
21037705b1dfae261fa103a1f9cbd74a	Bacteria	Armatimonadetes	[Fimbriimonadia]	[Fimbriimonadales]	[Fimbriimonadaceae]	Fimbriimonas		0.999998674
e5b6b93d83c72d5c842b4d43136ff932	Bacteria	Bacteroidetes	Cytophagia	Cytophagales	Cytophagaceae	Dyadobacter		0.999999994
3d923e205f2365c2dccc25d0e999956c	Bacteria	Proteobacteria	Deltaproteobacteria	Myxococcales				0.798881824
e5cceec67f44eba8ccbcd5cdf7e4d744	Bacteria	Proteobacteria	Gammaproteobacteria	Xanthomonadales	Xanthomonadaceae			0.991873225
6e514bf0ae5d0ae38407dbab0b113df3	Bacteria	Actinobacteria	Actinobacteria	Actinomycetales	Mycobacteriaceae	Mycobacterium		0.994310103
65e393953badf1b69050efe0bb6fe73a	Bacteria	Proteobacteria	Deltaproteobacteria	Myxococcales	Polyangiaceae			0.751096165
17446ccdf850e7004e999591e6b6135a	Bacteria	Planctomycetes	Planctomycetia	Gemmatales	Gemmataceae			0.999993853
2ba5ae90686a8b2527ff9f262d45aa1e	Bacteria	Acidobacteria	Acidobacteriia	Acidobacteriales	Acidobacteriaceae			0.997735191
29bb634460207ace30354c92e248ba8c	Bacteria	Planctomycetes	Planctomycetia	Pirellulales	Pirellulaceae			0.999999999
78e74c959c31ef469d72c158c202d8ba	Bacteria	Acidobacteria	Acidobacteria-6	iii1-15				0.999999498
1add6351822ea185a0cbc9b95381e3b8	Bacteria	Proteobacteria	Alphaproteobacteria					0.999998796
bff4eecdfeeabdb27831920b4ee48334	Bacteria	Planctomycetes	Planctomycetia	Gemmatales	Isosphaeraceae			0.867067902
21553da859ce6faa2a2e822a66e472c0	Bacteria	Proteobacteria	Betaproteobacteria	SC-I-84				0.999992253
82df2b3200db69448f6ef765ee70d5e9	Bacteria	Proteobacteria	Deltaproteobacteria	Myxococcales				0.997463429
133b0573d32b0e5bc84ac33f5b775019	Bacteria	Proteobacteria	Alphaproteobacteria	Caulobacterales	Caulobacteraceae			0.830462012
5ae8dc25cf7a56754cd6441f688a9aab	Bacteria	Actinobacteria	Actinobacteria	Actinomycetales	Nocardioidaceae	Aeromicrobium		0.998649612
525e544c4d91f59f80c4c599e2bd237c	Bacteria	Actinobacteria	Actinobacteria	Actinomycetales				0.998448821
758b732ce4c65b6d339d4500fb40edb3	Bacteria	Bacteroidetes	Cytophagia	Cytophagales	Cytophagaceae			0.999947999
7484fae9b72aac25aa8230dc18d3b865	Bacteria	Acidobacteria	Acidobacteriia	Acidobacteriales	Acidobacteriaceae	Edaphobacter	modestum	0.820916923
cf4c4303b31d0a621948310ff30c152c	Bacteria	Planctomycetes	Planctomycetia	Planctomycetales	Planctomycetaceae	Planctomyces		0.999999911
7570faed1d8c719a50a03e4aa6860720	Bacteria	Proteobacteria	Alphaproteobacteria	Sphingomonadales	Sphingomonadaceae	Sphingomonas	echinoides	0.783263172
6c7a065524187a00017ab65e21e704fe	Bacteria	Acidobacteria	Acidobacteriia	Acidobacteriales	Acidobacteriaceae			0.998836063
72a0c85f276b734784e088a071a6fba0	Bacteria	Planctomycetes	Planctomycetia	Gemmatales	Gemmataceae			0.999998697
2ec361dba4f8b43be85e58d376c7f0d0	Bacteria	Proteobacteria	Alphaproteobacteria	Rhizobiales	Hyphomicrobiaceae	Rhodoplanes		0.999643542
462a7cb30e1227bbc108c652fd3b3aac	Bacteria	Actinobacteria	Actinobacteria	Actinomycetales	Pseudonocardiaceae	Actinomycetospora		0.990729662
6e96ee41786acec88008001720ffbf45	Bacteria	Actinobacteria	Actinobacteria	Actinomycetales	Pseudonocardiaceae	Actinomycetospora		0.986611443
39f419590259ec7913ff85f3e91da417	Bacteria	Proteobacteria	Alphaproteobacteria	Rhizobiales	Beijerinckiaceae			0.75618267
2374c80a6b3f52734c3d85abb1346eed	Bacteria	Proteobacteria	Alphaproteobacteria	Rhizobiales	Hyphomicrobiaceae	Rhodoplanes		0.953955399
b129967529e6a2d51d837ff4dc7ccfe4	Bacteria	Proteobacteria	Alphaproteobacteria	Rhizobiales	Hyphomicrobiaceae	Rhodoplanes		0.986308105
6b762dc15cabbe04ca5051774d0d7c93	Bacteria	Proteobacteria	Alphaproteobacteria	Rhizobiales	Bradyrhizobiaceae			0.999624942
7680c5bc1138c5769dc3bb58fb1272ee	Bacteria	Proteobacteria	Alphaproteobacteria	Rhizobiales	Bradyrhizobiaceae	Bradyrhizobium		0.885124016
6deea11dbace2e1fcea900b1ed58d261	Bacteria	Proteobacteria	Gammaproteobacteria	Xanthomonadales	Sinobacteraceae	Nevskia	ramosa	0.999464341
02ca8af2194d399309d5ff5f38262508	Bacteria	Proteobacteria	Alphaproteobacteria	Rhodospirillales	Acetobacteraceae			0.933703054
d40d4c623c75ce502b77157ff4df620b	Bacteria	Proteobacteria	Gammaproteobacteria	Xanthomonadales	Sinobacteraceae			0.999996394
aeaa7a3bf6618734238c76850b8ab352	Bacteria	Proteobacteria	Gammaproteobacteria	Pseudomonadales	Moraxellaceae	Perlucidibaca		0.999998528
d94715e130c0359caee7a620b74a499c	Bacteria	Proteobacteria	Deltaproteobacteria	Myxococcales	Haliangiaceae			0.944847769
8457cc2a90f7b32a5ab358203afce5a2	Bacteria	Proteobacteria	Deltaproteobacteria	Spirobacillales				0.917470731
8eb4ca397d77e8fe8e139bbe693195eb	Bacteria							0.999993539
95b6907bcdbd52d9da3ea8bf9c346942	Bacteria	Proteobacteria	Alphaproteobacteria	Rhizobiales	Hyphomicrobiaceae	Hyphomicrobium		0.937122168
652cdbcec41744652e1768128632b81c	Bacteria	Proteobacteria	Alphaproteobacteria	Rhodospirillales	Acetobacteraceae			0.999157911
ce9dd604fd40f6b9b95f41e8f9649173	Bacteria	Proteobacteria	Betaproteobacteria	Burkholderiales	Comamonadaceae	Limnobacter		0.935044138
278161259b9585f901dbeba1f4b55273	Bacteria	Proteobacteria	Deltaproteobacteria					0.983112345
f4eefced07c6f3b912d5b0ffb3be188d	Bacteria	Acidobacteria	Acidobacteriia	Acidobacteriales	Koribacteraceae			0.99999913
96c68a459b0a65367885f48db0060a66	Bacteria							0.999710596
20e0012d467c387cc1702a808c535889	Bacteria	Verrucomicrobia	[Methylacidiphilae]	S-BQ2-57				0.999850249
5ed3bfc76571deaeb96328619cae4fc6	Bacteria	Acidobacteria	Acidobacteria-6	iii1-15				0.999953616
891a1c5cb2211fcd3e200cf4a130050e	Bacteria	Acidobacteria	Acidobacteriia	Acidobacteriales	Koribacteraceae			0.999988521
671b15cf7bba93b828c91960e5305560	Bacteria	Proteobacteria	Betaproteobacteria	Thiobacterales	Thiobacteraceae			0.965113706
ec677f3a23e2b2451b52065386293e58	Bacteria	Actinobacteria	Thermoleophilia	Solirubrobacterales	Conexibacteraceae			0.901531888
b1eb0db0128f292e0b680bd20d43ebdd	Bacteria	Acidobacteria	DA052	Ellin6513				1
09597545f2445065e9fcfec85123669a	Bacteria	Proteobacteria	Betaproteobacteria	Burkholderiales	Alcaligenaceae			0.783939473
48f67d7f89fd1d3c8668537acfdbf752	Bacteria	Proteobacteria	Alphaproteobacteria	Rhodospirillales	Acetobacteraceae			0.93263959
534e03790b649996ecfec306c2ff8d65	Bacteria	Verrucomicrobia	[Pedosphaerae]	[Pedosphaerales]	Ellin515			0.993669062
89f1d0743337b22ea8cb3c65a1cdd22f	Bacteria	Verrucomicrobia	Opitutae	Opitutales	Opitutaceae			0.999999859
96e5727301e433b5bb7023f54268036b	Bacteria	Proteobacteria	Deltaproteobacteria	Syntrophobacterales	Syntrophaceae	Desulfomonile		0.999255705
355cf536c840a4869efc3ea2ac7c5d62	Bacteria	Proteobacteria	Betaproteobacteria	Methylophilales				0.898033418
91232ba39e5850882af2c2d337f48c61	Bacteria	Proteobacteria	Deltaproteobacteria	Desulfuromonadales	Geobacteraceae	Geobacter		0.989024728
70bdfadd094aa7d351b7d646edb59224	Bacteria	Proteobacteria	Betaproteobacteria					0.999807845
0200ed8712c6a18de50eb3393b795f30	Bacteria	Planctomycetes	Planctomycetia	Planctomycetales	Planctomycetaceae	Planctomyces		0.999999396
d33fcab12787dbd630fbe65c5494ff9c	Bacteria	Proteobacteria	Betaproteobacteria					0.999988297
e78cc1b3549f1602e028ed6fb4f09f16	Bacteria	Actinobacteria	Actinobacteria	Actinomycetales	Microbacteriaceae			0.999987369
c0d122db0fab5c0687aa0de7ba35ad8b	Bacteria	Cyanobacteria	4C0d-2	MLE1-12				0.999999991
e3ddea9446172d02bc96facd16c23598	Bacteria	Proteobacteria	Gammaproteobacteria	Xanthomonadales	Sinobacteraceae			0.989874765
601740f60d06b5383f4a80d6c57f47ac	Bacteria	Proteobacteria	Alphaproteobacteria	Rhizobiales	Methylobacteriaceae	Methylobacterium		0.996817173
c0ab8b5f9a9a0876d4d6138386e5a3a8	Bacteria	Proteobacteria	Alphaproteobacteria	Rhizobiales	Methylocystaceae			0.981216456
309ba9b2c5fc89b2b2a1f5d1ed029d90	Bacteria	Chloroflexi	Anaerolineae	A31				0.999981305
63c0202f029ca227409f7edcd007dcc2	Bacteria	Proteobacteria	Alphaproteobacteria	Rhodospirillales	Acetobacteraceae			0.966340566
c315fb52baa75031b974014c8ab9ccef	Bacteria	Planctomycetes	Planctomycetia	Gemmatales	Isosphaeraceae			0.955415709
827ce08577eee1704bba52658c061495	Bacteria	Proteobacteria	Alphaproteobacteria	Rhodospirillales	Rhodospirillaceae	Reyranella	massiliensis	0.994577266
d10bdf56baa0549fdb00d46d75c35e30	Bacteria	Proteobacteria	Alphaproteobacteria	Rhizobiales	Hyphomicrobiaceae	Rhodoplanes		0.999278708
bfaea0bbca51c556a7f7b0ab8896df2b	Bacteria	Proteobacteria	Betaproteobacteria	Burkholderiales	Oxalobacteraceae			0.999962249
f83e9a5299ca45bb8c2e27a61e59a535	Bacteria	Acidobacteria	Sva0725	Sva0725				0.999997622
302bda13a6ea017616ff9f0b5211a171	Bacteria	Proteobacteria	Gammaproteobacteria	Xanthomonadales	Sinobacteraceae			0.999999136
7f120e5ed62f809013b8ea11e9365462	Bacteria	Proteobacteria	Alphaproteobacteria	Rhizobiales	Bartonellaceae			0.996218809
fe64dd84d3c432a553e7a465909cd8fa	Bacteria	Proteobacteria	Betaproteobacteria	Burkholderiales	Oxalobacteraceae			0.719676783
8b693762a1c06e3e31552a142b50b3ed	Bacteria	Planctomycetes	Planctomycetia	Gemmatales	Gemmataceae			0.999967574
0dea22ea5a619c8485d5fd27774d90d4	Bacteria	Acidobacteria	Acidobacteriia	Acidobacteriales	Acidobacteriaceae			1
ea60a987c81bc9c86ea5fdff69d13fe1	Bacteria	Acidobacteria	Sva0725	Sva0725				0.999994704
2a31aca20dc6827d6b5c32f01cb8dd7f	Bacteria	Proteobacteria	Alphaproteobacteria	Rhodospirillales	Acetobacteraceae			0.963376332
898858f6aabfa36d70283e9ddc25b480	Bacteria	Proteobacteria	Betaproteobacteria	Burkholderiales	Comamonadaceae			0.999977222
9a6c9f407c07e2892fc7102e2bf9bf13	Bacteria	Proteobacteria	Alphaproteobacteria	Rhodospirillales	Acetobacteraceae			0.995605282
2cd8b47ea64421906c6d76f1f79f791a	Bacteria	Proteobacteria	Gammaproteobacteria					0.9998792
7c7c5a36555311815f3205d13ca665fb	Bacteria	Proteobacteria	Alphaproteobacteria	Rhizobiales	Hyphomicrobiaceae	Rhodoplanes		0.99968136
f0be07341a4d409362d394c0d81ccfa7	Bacteria	Gemmatimonadetes	Gemmatimonadetes					0.999969218
6831d3b436091b54f7835c5af93f9d00	Bacteria	Acidobacteria	Acidobacteriia	Acidobacteriales	Acidobacteriaceae			0.999989015
09440424389502235968888976b55a0a	Bacteria	Acidobacteria	Acidobacteriia	Acidobacteriales	Acidobacteriaceae			0.999991011
ed4631c463b72b5beb9e5578c16d04c4	Bacteria	Proteobacteria	Alphaproteobacteria	Sphingomonadales	Erythrobacteraceae			0.996963458
e36aa011c6130da31b3b79190a6990bb	Bacteria	Acidobacteria	Acidobacteriia	Acidobacteriales	Acidobacteriaceae			0.997911809
f13ecd18c609c57111ac1c86372773f2	Bacteria	Proteobacteria	Alphaproteobacteria	Sphingomonadales	Sphingomonadaceae	Sphingomonas		0.998399086
2f8187acb3e201c633870744bbd17032	Bacteria	Acidobacteria	Acidobacteriia	Acidobacteriales	Koribacteraceae			0.99999998
279be89086c5d6611a4683254442dab6	Bacteria	Proteobacteria	Alphaproteobacteria	Rhodospirillales	Acetobacteraceae			0.995857598
26ad5b0d9240fb80d7b3668216bce158	Bacteria	WPS-2						1
5e085dab54555b685fd6214580a1839c	Bacteria	Verrucomicrobia	[Spartobacteria]	[Chthoniobacterales]	[Chthoniobacteraceae]	Ellin506		0.994791186
99b80b83d45c9019238945cc17bcf453	Bacteria	Actinobacteria	Thermoleophilia	Solirubrobacterales				0.999999996
274d8448649d917d77f44ebe77dafd9f	Bacteria	Actinobacteria	Actinobacteria	Actinomycetales	Frankiaceae			0.99964962
ccf70fbf426d619353fbe753a109be98	Bacteria	Proteobacteria	Alphaproteobacteria	Sphingomonadales	Sphingomonadaceae	Sphingomonas		0.998550464
8181465f0182fdca3278a68a5d3be43c	Bacteria	Actinobacteria	Actinobacteria	Actinomycetales				0.876426875
24964d9fe3e7fa411434ca2c18832f65	Bacteria	Actinobacteria	Thermoleophilia	Gaiellales	Gaiellaceae			0.999999715
48432d5fd0123435837e44e558e34271	Bacteria	Bacteroidetes	Cytophagia	Cytophagales	Cytophagaceae	Hymenobacter		0.999999977
563319a5f44b4192ca6044a0ce4b2b5a	Bacteria	Proteobacteria	Alphaproteobacteria	Sphingomonadales	Sphingomonadaceae			0.999570891
31fe7997ddfef193110db377890f9520	Bacteria	Proteobacteria	Gammaproteobacteria	Pseudomonadales	Moraxellaceae	Alkanindiges		0.960512959
fcf691d2d441460b9447a64b6cb7f33b	Bacteria	Proteobacteria	Alphaproteobacteria	Rhodospirillales	Acetobacteraceae			0.999995156
743ca831fb4c8359626e4396b8025b6d	Bacteria	Acidobacteria	Acidobacteriia	Acidobacteriales	Acidobacteriaceae			0.98032125
fc478bc48ce3c85c0c765636a50b75b2	Bacteria	Bacteroidetes	Sphingobacteriia	Sphingobacteriales	Sphingobacteriaceae			0.928186437
0f98fb130b67934197402a136f669007	Bacteria	Acidobacteria	Acidobacteriia	Acidobacteriales	Acidobacteriaceae			0.999999906
98163b226219db1f19b4b3e31f8caa44	Bacteria	Actinobacteria	Thermoleophilia	Solirubrobacterales	Conexibacteraceae	Conexibacter		0.984560723
37017333b33060df40e6ad778f17f16b	Bacteria	Actinobacteria	Actinobacteria	Actinomycetales				0.997567428
0445cc76a0272050ba519b3a887f6561	Bacteria	Proteobacteria	Betaproteobacteria	Burkholderiales	Oxalobacteraceae	Massilia		0.791521599
b0253f0812298cbda350a4016ce1715c	Bacteria	Acidobacteria	Acidobacteriia	Acidobacteriales	Acidobacteriaceae			0.999189341
935e350163650bcb440891e63de03d60	Bacteria	Acidobacteria	Acidobacteriia	Acidobacteriales	Acidobacteriaceae			1
023285ba427eda984816fcab24817cf8	Bacteria	Actinobacteria	Actinobacteria	Actinomycetales	Frankiaceae			0.996518835
25013c03a232ce094d5a3030ea65594a	Bacteria	Verrucomicrobia	[Spartobacteria]	[Chthoniobacterales]	[Chthoniobacteraceae]			0.971061736
20cbbbf8a7faae7c2613c8bcb8b96625	Bacteria	Acidobacteria	[Chloracidobacteria]	RB41	Ellin6075			0.9999998
d5574de0ecd1766df81c2137d0cd910c	Bacteria	Proteobacteria	Alphaproteobacteria	Caulobacterales	Caulobacteraceae			0.999986336
d61201d278202e1016863c2fe5357bc0	Bacteria	Bacteroidetes	[Saprospirae]	[Saprospirales]	Chitinophagaceae			0.971862551
02dd89585ae5645994fe043aca5401bc	Bacteria	Acidobacteria	Acidobacteriia	Acidobacteriales	Acidobacteriaceae			0.999981215
b70790be57ead6ff6736f3038df5251d	Bacteria	Acidobacteria	Solibacteres	Solibacterales	Solibacteraceae			0.983424279
1ffe0fbc603bc2b2b4abbb84319af6e7	Bacteria	Acidobacteria	Acidobacteriia	Acidobacteriales	Acidobacteriaceae			0.89853475
7d6087bd104fadb84e70360f82276b7b	Bacteria	Verrucomicrobia	[Spartobacteria]	[Chthoniobacterales]	[Chthoniobacteraceae]			0.998494728
3fd5c4ec3b809d01be35199c2a88139f	Bacteria	Planctomycetes	Planctomycetia	Gemmatales	Isosphaeraceae			0.999990702
ea265e6b42ab59629b738b1ea237a027	Bacteria	Proteobacteria	Alphaproteobacteria	Rhodospirillales	Acetobacteraceae			0.999889663
d2378dff0da70111d96843b16bc5cc3a	Bacteria	Actinobacteria	Actinobacteria	Actinomycetales				0.98319793
5ca47c10f70225b08c9104aa769c2784	Bacteria	Actinobacteria	Actinobacteria	Actinomycetales	Micromonosporaceae	Actinoplanes		0.953947821
e687794761de2daf6012202f9680c068	Bacteria	Actinobacteria	Acidimicrobiia	Acidimicrobiales				0.999680272
05627b35409be18bfd76985b5129f013	Bacteria	Actinobacteria	Actinobacteria	Actinomycetales	Microbacteriaceae	Salinibacterium		0.714284282
0d415627efa0b78e3b8cec700a43fcf6	Bacteria	Proteobacteria	Alphaproteobacteria	Sphingomonadales	Sphingomonadaceae	Sphingomonas	wittichii	0.999484193
11f5a7a5e0935fac90f646207e328d57	Bacteria	Planctomycetes	Planctomycetia	Gemmatales	Isosphaeraceae			0.997891104
d2db4a45d9046a9b970622d25dc4d7a6	Bacteria	Proteobacteria	Alphaproteobacteria	Sphingomonadales	Sphingomonadaceae			0.802171913
3792f5d8aee2f3e79f84f5fd806fb5ff	Bacteria	Verrucomicrobia	[Spartobacteria]	[Chthoniobacterales]	[Chthoniobacteraceae]			0.962113583
8505f871a29e0910e16b3b47a5aa806c	Bacteria	Proteobacteria	Alphaproteobacteria	Rhodospirillales	Acetobacteraceae			0.997705875
9baf832a3da0d714ff0db2d4619369a7	Bacteria	Actinobacteria	Actinobacteria	Actinomycetales				0.988894766
991eb524cb2ef705cd38c84a4165e06e	Bacteria	Proteobacteria	Gammaproteobacteria	Legionellales	Coxiellaceae			0.979553986
1724e7251735136b52718d116903f55c	Bacteria	Proteobacteria	Alphaproteobacteria	Rhizobiales	Hyphomicrobiaceae	Rhodoplanes		0.975349233
7a1fdd8f06768b29fa637b36cb38f446	Bacteria	Actinobacteria	Thermoleophilia	Solirubrobacterales	Solirubrobacteraceae			0.954132095
db9c1ba651d8c3764e2fa97dcce21e28	Bacteria	Proteobacteria	Alphaproteobacteria	Ellin329				0.99996154
f9fdbfc894529869e7821958c89aa2ae	Bacteria	Verrucomicrobia	[Spartobacteria]	[Chthoniobacterales]	[Chthoniobacteraceae]	Ellin506		0.990540444
2fa10a37e1b506f9bc9a9ed20c2a6cc3	Bacteria	Proteobacteria	Alphaproteobacteria	Rhizobiales	Methylocystaceae			0.999982938
11183ac2b6f87e4fca5f2d96f9c3667d	Bacteria	Cyanobacteria	4C0d-2	MLE1-12				1
f70bd65a22b08217b51d2460b827eb70	Bacteria	Acidobacteria	DA052	Ellin6513				0.999999788
1db76350fb0c2c2c957a6e6452a60fa0	Bacteria	Proteobacteria	Alphaproteobacteria	Rhizobiales	Hyphomicrobiaceae	Devosia		0.986821899
e118de63dcf802c2679d7205bb2ad674	Bacteria	Proteobacteria	Alphaproteobacteria	Caulobacterales	Caulobacteraceae			0.987805444
da337884828b991234ed298311df06e3	Bacteria	Fusobacteria	Fusobacteriia	Fusobacteriales	Fusobacteriaceae	Cetobacterium	somerae	0.987500907
96accc4ea02efb5c9eb1d5b29a8a6fb2	Bacteria	Proteobacteria	Alphaproteobacteria	Rhizobiales	Methylocystaceae			0.994501748
d65eee8a1e966d7be8c06d47c18f9190	Bacteria	Bacteroidetes	Cytophagia	Cytophagales	Cytophagaceae	Spirosoma		0.999783504
87567a0c80cb176852e580c2cb1c875d	Bacteria	Proteobacteria	Deltaproteobacteria	MIZ46				1
decee352ea970f4ee50e3f03c1d282ac	Bacteria	Planctomycetes	Planctomycetia	Gemmatales	Isosphaeraceae			0.999910324
52bca7883e3b9634c9f092c6decd6566	Bacteria	Bacteroidetes	Sphingobacteriia	Sphingobacteriales	Sphingobacteriaceae	Pedobacter		0.957980761
8ae7270fabecec06ead88135e9ef8ee3	Bacteria	Bacteroidetes	Sphingobacteriia	Sphingobacteriales	Sphingobacteriaceae			0.999821571
5ef3158aac655862a96298e844b64bec	Bacteria	Planctomycetes	Planctomycetia	Gemmatales	Isosphaeraceae			0.998773806
bc165adf5e191fbf7505e8d34dc68b87	Bacteria	Acidobacteria	Acidobacteriia	Acidobacteriales	Acidobacteriaceae			0.99061887
c29641d6fe382b86f723cb9d425ffce7	Bacteria	Verrucomicrobia	[Methylacidiphilae]	Methylacidiphilales				1
5b4de9f69c6f684ad65f62afeb0f1472	Bacteria	Proteobacteria	Alphaproteobacteria	Rhizobiales	Methylocystaceae			0.87569173
4791be3d145a4f5dc7cba4e9032a2e2b	Bacteria	Planctomycetes	Phycisphaerae	WD2101				0.999999707
c29ea841a596d4f212e16dd4b2cdeff3	Bacteria	Planctomycetes	Planctomycetia	Gemmatales	Isosphaeraceae			0.999995394
31d2032bc559ca1d0da3643d97ceae8e	Bacteria	Proteobacteria	Alphaproteobacteria	Sphingomonadales	Sphingomonadaceae	Sphingomonas	wittichii	0.999874201
3950fe55c9d109b986e327da3ab3653f	Bacteria	Proteobacteria	Alphaproteobacteria	Rhizobiales	Methylobacteriaceae	Methylobacterium		0.999859851
f31f2e1fdd526e71dfcddb20c09d02a5	Bacteria	Proteobacteria	Alphaproteobacteria	Rickettsiales				0.999322672
4e0041fc06965e8ff00e75f58231fcf7	Bacteria	Proteobacteria	Gammaproteobacteria	Xanthomonadales	Sinobacteraceae	Steroidobacter		0.999190992
52b010db26da0405439cf878d34dc271	Bacteria	Planctomycetes	Planctomycetia	Gemmatales	Isosphaeraceae			0.999982914
46f6ee9d6ab82162c069be37f5278248	Bacteria	Proteobacteria	Alphaproteobacteria	Rhodospirillales	Acetobacteraceae			0.998480848
9b529de918ecc450f09c347360718707	Bacteria	Proteobacteria	Betaproteobacteria	Burkholderiales	Comamonadaceae			0.999977597
0a8495ae767b4f472c8cff533abf2250	Bacteria	Planctomycetes	Planctomycetia	Gemmatales	Gemmataceae	Gemmata		0.999956653
c27a42be30d60403907dea0b2d691296	Bacteria	Proteobacteria	Alphaproteobacteria	Rhizobiales	Methylocystaceae			0.997811281
18f31a0213cb583a83ce30c492c91052	Bacteria	Proteobacteria	Alphaproteobacteria	Sphingomonadales	Sphingomonadaceae	Sphingomonas		0.964058507
b78f394b8899c0b5ca9e2ac3dbd0fcfb	Bacteria	Proteobacteria	Betaproteobacteria	Burkholderiales	Comamonadaceae			0.999450942
dc3a599f3e974b81a0954d52d3691cbc	Bacteria	Proteobacteria	Alphaproteobacteria	Rhizobiales	Hyphomicrobiaceae	Rhodoplanes		0.988793206
167f192a7f8d3ffeed51006085045f31	Bacteria	Planctomycetes	Planctomycetia	Gemmatales	Gemmataceae	Gemmata		0.999999806
b62e8b2bc61c86038299b571dd67f6df	Bacteria	Proteobacteria	Alphaproteobacteria	Sphingomonadales	Sphingomonadaceae	Sphingomonas		0.998709992
[truncated: 5,699 more rows]
